# Supplementary material for: CDK Substrate Phosphorylation and Ordering the Cell Cycle
Source: Cell. 2016 Dec 15;167(7):1750–1761.e16. doi: 10.1016/j.cell.2016.11.034 (PMC5161751; doi:10.1016/j.cell.2016.11.034)
Supplement: Table S1. CDK Substrate Sites, Related to Figures 1, 2, 4, 5A, and 5B — List of all phosphosites defined as CDK substrate sites, early, mid or late annotation and the phosphorylation half-life, dephosphorylation rate, 1-NmPP1 IC50, 1-NmPP1 Hill Slope and area under curve (AUC) values calculated for each site. See STAR Methods for details of how CDK substrate sites were defined and how the corresponding values were calculated. [file mmc1.xlsx]

## Sheet: Table S1
	Cell cycle dynamics		G2/M transition (50-100 min)		Sensitivity to CDK activity					Sensitivity to CDK activity [repeat]					Dephosphorylation kinetics in mitosis			Dephosphorylation kinetics in S-phase				Phosphorylation site info
Site ID			AUC		HillSlope	IC50 (nM 1-NmPP1)	Log10(IC50)	R square		HillSlope	IC50 (nM 1-NmPP1)	Log10(IC50)	R square		Half life (min)	Dephosphorylation rate (min-1)	R square	Half life (min)	Dephosphorylation rate (min-1)	R square		UNIPROT ID	Amino acid	Positions	PomBase ID	Gene name	Synonyms	Gene prodcut	Human ortholog	S. cerevisae ortholog	Sequence window
O13734T292	Mid		32.92		-1.794	2506	3.39898	0.9892		-2.086	2369	3.37457	0.9865		1.226	0.565373	0.9926	1.773	0.390946	0.9989		O13734	T	292	SPAC15A10.15	sgo2		inner centromere protein, shugoshin Sgo2	SGOL1	YOR073W	AHFHSRIQSDTVIQSTPTKRKWDVDIQNKQI
O13769S90	Mid		32.34		-3.391	2824	3.45086	0.998		-1.478	2249	3.35199	0.9999		2.298	0.301631	0.9199					O13769	S	90	SPAC17A5.07c	ulp2		SUMO deconjugating cysteine peptidase Ulp2 (predicted)	SENP6 | SENP7	YIL031W	PPKHLKRSFQNVTVVSPRKKKTIDVVELPFT
O14269S434	Mid		32.31		-0.6372	872.7	2.94086	0.9923		-0.7037	1131	3.05346	0.991		3.086	0.22461	0.9929					O14269	S	434	SPAC7D4.14c			sequence orphan	NONE	NONE	RKSLPPYNGIHRLHESPSQFSNQSRYNWEPI
O42709S538	Mid		34.83		-1.092	1707	3.23223	0.9813							3.246	0.213539	0.9338					O42709	S	538	SPBC1347.10	cdc23	mcm10	MCM-associated protein Mcm10	MCM10	YIL150C	KVSPAVVFTSSPRIFSPQSLRKIGFDPTHSA
O43013S336	Mid		33.8		-1.724	1909	3.28081	0.9916		-2.164	1702	3.23096	0.9944		5.417	0.127958	0.9793					O43013	S	336	SPBC2G2.14	csi1		chromosome segregation impaired protein 1	NONE	NONE	KLNEAEENQNLLNLRSPKSSGKADNLTIKSS
O74502S128	Mid		32.69		-1.328	1745	3.2418	0.9883		-1.274	1598	3.20358	0.9869		5.386	0.128694	0.9976					O74502	S	128	SPCC285.16c	msh6		MutS protein homolog	MSH6	YDR097C	HRSSPKRPHDSLGEESPGKLLRTSVKQEPDS
O74547S132	Mid		28.49		-0.9891	777	2.89042	0.9945		-1.025	1029	3.01242	0.9912		3.895	0.177958	0.9578					O74547	S	132	SPCC777.08c	bit61	SPCC777.08	TORC2 subunit Bit61	PRR5 | PRR5L	YBR270C|YJL058C	VQSISTKTQLSLLNLSPHKHKKPKDGLDLSA
P39750S351	Mid		37.48		-0.9674	2396	3.37949	0.9664							4.071	0.170265	0.9922	5.054	0.137148	0.9949		P39750	S	351	SPAC3G6.06c	rad2	fen1	FEN-1 endonuclease Rad2	FEN1	YKL113C	IPQGRLDSFFKPVPSSPKKPVDTKSKGSAKR
Q09725S208	Mid		28.95		-1.649	1522	3.18241	0.9888		-1.69	1541	3.1878	0.9938		3.446	0.201145	0.9568					Q09725	S	208	SPAC31A2.05c	mis4		adherin, cohesin loading factor Mis4	NIPBL	YDR180W	TPKKRLMEDTYSPRESPSKIQRLQDVLLKQL
Q09822S332	Mid		30.36												3.24	0.213934	0.9667					Q09822	S	332	SPAC20G8.05c	cdc15		extended Fer/CIP4 (EFC) domain protein Cdc15	PSTPIP1 | PSTPIP2	YMR032W	PYSSSRPSASASLASSPTRSAFRPKTSETVS
Q10109S89	Mid		34.83		-3.021	2646	3.42259	0.998							1.797	0.385725	0.9765					Q10109	S	89	SPAC18G6.10	lem2	heh1	LEM domain protein Heh1/Lem2	LEMD2	YDR458C|YML034W	SSSEDEIAPKYLYPSSPSKSTKKPHNETEPL
Q10304T316	Mid		29.95		-0.7447	501.6	2.70036	0.9944		-0.7461	981.8	2.99202	0.9454		4.256	0.162864	0.9908					Q10304	T	316	SPAC22H10.11c			TOR signaling pathway transcriptional corepressor Crf1 (predicted)	NONE	YDR223W|YLR223C	EETPELQNNKLLNLSTPKKSFGQTPRIKTEL
Q9P7S9T90	Mid		32.45		-1.321	895.6	2.95211	0.9915							1.751	0.395858	0.9697					Q9P7S9	T	90	SPAC23G3.04	ies4		Ino80 complex subunit Ies4	NONE	YOR189W	NDELAESSKPSSGAATPTRSAPKSSAGLINS
G2TRQ9S132	Late		14.54		-0.946	215.4	2.33325	0.9838							6.057	0.114437	0.9256					G2TRQ9	S	132	SPBC14C8.19	tam10		sequence orphan	NONE	NONE	LKMLGIKNAASITESSPSAQSNKTNDKQREK
O13633T64	Late		7.044		-1.009	222.9	2.34811	0.9751		-0.9011	110.6	2.04376	0.968		0.7433	0.932527	0.9481					O13633	T	64	SPBC17A3.05c		pi041	DNAJ/DUF1977 DNAJB12 homolog (predicted)	DNAJB14 | DNAJC18 | DNAJB12	NONE	QIEKQKLTGSPNPQATPKQENKSNFFSEKQS
O13695S299	Late		8.428		-2.201	138.7	2.14208	0.9603		-0.5905	193.9	2.28758	0.9336		3.182	0.217834	0.9901					O13695	S	299	SPAC11G7.01			sequence orphan	NONE	NONE	VEEYGFNPNQPSNFRSPNRAPSTNNRYRGWN
O13735S293	Late		5.368		-3.277	113.6	2.05538	0.9224		-1.459	48.71	1.68762	0.9516		0.3984	1.73983	0.9927					O13735	S	293	SPAC15A10.16	bud6	aip3,fat1,SPAC15E1.01	actin interacting protein 3 homolog Bud6	NONE	YLR319C	RGFLRDSSKPDNIMDSPSPKVSKRPSIVRQD
O13736T278	Late		7.775		-1.51	126.1	2.10072	0.9961		-0.8962	95.61	1.9805	0.9946		1	0.693147	0.995					O13736	T	278	SPAC16E8.01	shd1	sla1	cytoskeletal protein binding protein Sla1 family, Shd1 (predicted)	NONE	YBL007C	VNNLGSQVNIPPPPATPSQPPRPPTNASTRS
O13769S49	Late		26.29							-1.19	867.8	2.93842	0.9894		1.111	0.623895	0.9954					O13769	S	49	SPAC17A5.07c	ulp2		SUMO deconjugating cysteine peptidase Ulp2 (predicted)	SENP6 | SENP7	YIL031W	IPIKSPLERLANSVTSPEKPTVRTAIQKDSP
O13838S25	Late		13.62							-1.365	220.6	2.34361	0.9982		2.55	0.271822	0.9887					O13838	S	25	SPAC19E9.01c	nup40		nucleoporin Nup40	NUP35	YDL088C|YMR153W	TNRSTLKPLSVDDLRSPSPQKEYRGFRTSVS
O13865S151	Late		7.644		-2.146	163.3	2.21299	0.9776		-0.9261	145.8	2.16376	0.9971		2.859	0.242444	0.9798					O13865	S	151	SPAC1B1.04c			poly(A)-specific ribonuclease complex subunit Pan3 (predicted)	PAN3	YKL025C	THKSSLARAASAVPFSPSKATTVSLKESASL
O13984S71	Late		20.89		-1.119	1347	3.12937	0.9944		-1.159	1101	3.04179	0.988		1.351	0.513062	0.9716					O13984	S	71	SPAC26H5.02c			DNA replication ATPase (predicted)	WRNIP1	YNL218W	VSSHQSATKFIEPEPSPTKKTKLTRRDTRPL
O14014S269	Late		12.25												1.394	0.497236	0.9555					O14014	S	269	SPAC29A4.11	rga3		Rho-type GTPase activating protein Rga3	CHN1 | CHN2	YDR379W|YOR127W	SISPLQKVNKQQQIESPTATFPLSKNTWKNR
O14014S322	Late		12.02												2.351	0.294831	0.9962					O14014	S	322	SPAC29A4.11	rga3		Rho-type GTPase activating protein Rga3	CHN1 | CHN2	YDR379W|YOR127W	PTINEEALDDFAGSASPYKTMSLTDRAEPIV
O14019T45	Late		12.9												2.887	0.240093	0.9853					O14019	T	45	SPAC29A4.16	hal4	ppk10,sat4	halotolerence protein 4	NONE	YCR008W	ETTEPPPPSSQQPPSTPNGKEAASPSALKQN
O14064S244	Late		19.48		-1.281	1142	3.05767	0.9937		-1.468	1109	3.04493	0.9934		0.5226	1.32634	0.9982					O14064	S	244	SPCC962.02c	bir1	cut17,pbh1,SPCP31B10.10c	survivin, Bir1	BIRC2 | BIRC3	YJR089W	SPTRDSTKSHKTLNFSPSRKNNLNARPLTMS
O14064S278	Late		19.21		-0.9956	870.3	2.93967	0.9904		-1.211	804.4	2.90547	0.9749		0.1994	3.47616	0.9943					O14064	S	278	SPCC962.02c	bir1	cut17,pbh1,SPCP31B10.10c	survivin, Bir1	BIRC2 | BIRC3	YJR089W	NTSEEKDSQPTRAPQSPTKPVLLTAPRRKNK
O14120T244	Late		9.706		-1.484	188.1	2.27439	0.9769		-1.006	285.9	2.45621	0.9972		1.877	0.369285	0.9615					O14120	T	244	SPAC3A11.06	mvp1		sorting nexin Mvp1 (predicted)	SNX8	YMR004W	PPKFSVDSSVDDNAITPRKPFSKIPNRLSPS
O14210T156	Late		22.74		-1.839	708.2	2.85016	0.9951		-1.316	570.1	2.75595	0.9848		1.21	0.572849	0.9829					O14210	T	156	SPAC6B12.05c	ies2		Ino80 complex subunit Ies2	INO80B	YNL215W	SDLKDLYSNPMPAQTTPVSMRMTKRQRAIQG
O14299T71	Late		7.032		-1.188	120.8	2.08207	0.9939		-1.225	120.9	2.08243	0.9938		0.7114	0.974342	0.997					O14299	T	71	SPAC9G1.02	wis4	wak1,wik1	MAP kinase kinase kinase Wis4	MAP3K4	YCR073C|YNR031C	ESTKRSENFVSHIPLTPSHSGQSEKLMSTRT
O14302S267	Late		13.95		-1.805	151.4	2.18013	0.9917		-0.97	139.9	2.14582	0.9949		1.306	0.530741	0.907					O14302	S	267	SPAC9G1.06c	cyk3		cytokinesis protein Cyk3 (predicted)	NONE	YDL117W	TDNSSKPRTSLQPGESPMKSSRDISRKPSMA
O14303S242	Late		9.813		-1.777	156.9	2.19562	0.9821		-1.024	137.9	2.13956	0.9946		12.64	0.0548376	0.9346					O14303	S	242	SPAC9G1.07			sequence orphan	NONE	NONE	AVKQDHKLSANTFLSSPVKLIERESNSCSTI
O14306S195	Late		22.93		-1.043	273	2.43616	0.996		-1.212	448.1	2.65137	0.9975		9.534	0.0727027	0.9832					O14306	S	195	SPAC9G1.10c			inositol polyphosphate phosphatase (predicted)	INPP5J	YOR109W	PNFSSKAGSSSPISVSPLKNVKAYISQSPTH
O14306S274	Late		16.39												1.719	0.403227	0.9716					O14306	S	274	SPAC9G1.10c			inositol polyphosphate phosphatase (predicted)	INPP5J	YOR109W	LNIGDRSLETPPPIPSPRPPQPVAVEAIQQS
O14306S302	Late		19.03		-1.096	822	2.91487	0.9979		-1.518	1277	3.10619	0.9963		3.209	0.216001	0.9917					O14306	S	302	SPAC9G1.10c			inositol polyphosphate phosphatase (predicted)	INPP5J	YOR109W	QQSRAVISQQLPLHVSPRKPPKPPLRKVSTQ
O14338S269	Late		21.07												1.704	0.406777	0.9125					O14338	S	269	SPBC2F12.03c	ebs1		EST1 family nonsense-mediated mRNA decay (NMD) pathway protein Ebs1 (predicted)	SMG5 | SMG7	NONE	DSVKRLLSGSPSSSSSPLKKDSSSNSLTYEP
O14369S197	Late		10.43												3.059	0.226593	0.989					O14369	S	197	SPBC18H10.04c	sce3	tif48	translation initiation factor (predicted)	EIF4B	YPR163C	DWVRRGPLPPAEPAESPFGKRRTNSGRFRDP
O36025S625	Late		6.788												7.949	0.0871993	0.9963					O36025	S	625	SPAC4F10.13c	mpd2		GYF domain protein	GIGYF1	YBR172C|YPL105C	EIPVTSGSQTTAPKPSPWKSLPPKHLPSLDE
O42844S436	Late		14.67		-1.119	294.9	2.46967	0.9789		-1.152	411.2	2.61405	0.9673		5.281	0.131253	0.9941					O42844	S	436	SPAC23A1.06c	cmk2	mkp2	MAPK-activated protein kinase Cmk2	NONE	YGL158W|YLR248W	MGVAYDIRRLNHLGFSPEQLSKKSMNTGSIK
O42913S155	Late		14.05							-4.24	1008	3.00346	0.9722		6.257	0.110779	0.9865					O42913	S	155	SPBC16A3.07c	nrm1		negative regulator of MBF	NONE	YNR009W	RLELAMYKVQVNQTFSPLQDLPIVAKTKLHN
O43058S491	Late		15.32		-1.903	173.1	2.2383	0.962		-1.246	133	2.12385	0.9866		2.407	0.287971	0.9892					O43058	S	491	SPBC4C3.12	sep10	SPBC4C3.05	forkhead transcription factor Sep1	NONE	YCR065W	SLLSPIRSDMSGISASPNTNLKEHRTRILQM
O43058T451	Late		6.736		-14.83	148.3	2.17114	0.9989							2.517	0.275386	0.9969					O43058	T	451	SPBC4C3.12	sep10	SPBC4C3.05	forkhead transcription factor Sep1	NONE	YCR065W	PSGLLLKRSNSIDFPTPPKALCPKLFCFRDD
O43058T509	Late		12.94		-1.228	108.9	2.03703	0.9961		-1.204	83.24	1.92033	0.9877		0.4751	1.45895	0.9827					O43058	T	509	SPBC4C3.12	sep10	SPBC4C3.05	forkhead transcription factor Sep1	NONE	YCR065W	TNLKEHRTRILQMLATPDAKQLSSLTSSDAE
O43066S427	Late		18.64		-2.873	200.3	2.30168	0.98		-0.9132	122	2.08636	0.9926		6.934	0.0999635	0.9768					O43066	S	427	SPBC6B1.02	ppk30		Ark1/Prk1 family protein kinase Ppk30	AAK1 | BMP2K	YBR059C|YIL095W|YNL020C	ISSANNDVMARLQPKSPIPATKSYSATIQTP
O43068S147	Late		23.35		-0.8797	531.9	2.72583	0.9986		-1.066	697.5	2.84354	0.995		0.8385	0.826651	0.9859					O43068	S	147	SPBC6B1.04	mde4		monopolin-like complex subunit Mde4	NONE	YDR439W	AVSQNRLRGSLDTVSSPSKTHKANKDEKATR
O43068S242	Late		15.38		-1.243	427.9	2.63134	0.9971		-1.705	679.6	2.83225	0.9975		0.5859	1.18305	0.9253					O43068	S	242	SPBC6B1.04	mde4		monopolin-like complex subunit Mde4	NONE	YDR439W	LRMQKKSTERKSLLVSPRVSSPKLFSPSKQA
O43068S316	Late		24.64		-1.226	1271	3.10415	0.9945		-1.259	1156	3.06296	0.989		0.6433	1.07749	0.9969	0		0.984		O43068	S	316	SPBC6B1.04	mde4		monopolin-like complex subunit Mde4	NONE	YDR439W	SQPFSRDKYPHSMTVSPSNARYLKKHLDDTI
O43068S354	Late		13.13							-1.357	89.66	1.9526	0.991		3.894	0.178004	0.9553					O43068	S	354	SPBC6B1.04	mde4		monopolin-like complex subunit Mde4	NONE	YDR439W	NHNDHLKIPQSPSSLSPSKIPIRKKRKLKDT
O43087S134	Late		16.11												2.599	0.266698	0.9546					O43087	S	134	SPBC947.12	kms2		spindle pole body protein Kms2	SYNE4	NONE	DMFYQDASYITPRKGSPLSHSTPLSMFRTKN
O59740S109	Late		6.563		-1.039	154.9	2.19005	0.9498		-1.196	52.41	1.71941	0.9722		1.756	0.394731	0.9899					O59740	S	109	SPBC530.04	mod5		Tea1 anchoring protein Mod5	NONE	NONE	TAGSIYIPSNYHKSFSPNTFSGFNVKRSASK
O59836T80	Late	Mid (Fig. 6B)	26.77							-3.481	2649	3.42308	0.9603		5.059	0.137013	0.9644					O59836	T	80	SPCC550.13	dfp1	dbf4,him1,rad35	Hsk1-Dfp1 kinase complex regulatory subunit Dfp1	DBF4 | DBF4B	YDR052C	NENIITTTPKHQTVITPKSYRKSVKRIKHDA
O60158T272	Late		8.899		-0.987	534.8	2.72819	0.9815		-1.911	504.7	2.70303	0.9938		10.72	0.0646593	0.9693					O60158	T	272	SPBC19C7.10	bqt4		bouquet formation protein Bqt4	NONE	NONE	EEEEKTSDIQDRKIKTPIKPSLLGKIRSSVN
O74191T213	Late		17.87		-1.278	223.2	2.34869	0.9826		-2.241	206.1	2.31408	0.9993		1.373	0.504841	0.9986					O74191	T	213	SPBC1347.02	fkbp39		FKBP-type peptidyl-prolyl cis-trans isomerase (predicted)	NONE	YLR449W|YML074C	ASPKKNNTKKQKVEGTPVKEKKVAFAEKLEQ
O74354S156	Late		13.4		-0.9531	179.9	2.25503	0.9793		-1.244	205.9	2.31366	0.9971		9.832	0.0704991	0.9733					O74354	S	156	SPBC25D12.02c	dnt1		nucleolar protein Dnt1	NONE	YJL076W|YKR010C	RKLPKKNFVEAIDANSPGFVYRPTSIRDRAY
O74360S353	Late		6.797		-3.247	134.8	2.12969	0.9691		-1.175	105.2	2.02202	0.9771		2.306	0.300584	0.9355					O74360	S	353	SPBC28E12.03	rga4		Rho-type GTPase activating protein Rga4	CHN2 | CHN1	YDR379W|YOR127W	TSPSKYGYVSGRIALSPIHLRGALRDVTNKC
O74389T9	Late		8.117		-2.026	131.6	2.11926	0.9875		-1.343	88.5	1.94694	0.999		0.02711	25.568	0.9961					O74389	T	9	SPBC3H7.14	mug176		BRCT domain protein	NONE	NONE	_______MPSLNQEETPKKTKNPYRKGHSRR
O74398S3	Late		13.83		-1.819	211.4	2.3251	0.9893		-1.218	254	2.40483	0.9922		2.546	0.272249	0.9831					O74398	S	3	SPBC4F6.12	pxl1		paxillin-like protein Pxl1	TGFB1I1 | LPXN | PXN	YKR090W	_____________MHSPIPELPRFERRLTGP
O74452T254	Late		9.248												1.942	0.356924	0.963					O74452	T	254	SPCC16C4.07	scw1		RNA-binding protein Scw1	NONE	YDL224C|YNL197C	MPTANHSESAYRHSKTPLGDSTFQAPNNGGS
O74452T375	Late		5.179												0.1766	3.92496	0.9282					O74452	T	375	SPCC16C4.07	scw1		RNA-binding protein Scw1	NONE	YDL224C|YNL197C	FSANSAFSTTSPPPLTPSTSRDYPFSASTIS
O74500S220	Late		4.953		-2.019	140	2.14613	0.9983		-2.15	243.4	2.38632	0.9996		4.749	0.145956	0.9897					O74500	S	220	SPCC285.13c	nup60		nucleoporin Nup60	NONE	YAR002W	TPNSAKQWSAFRSTFSPLREQDQLSTISPNS
O74500S359	Late		4.174		-2.444	111.8	2.04844	0.9411		-2.549	118.2	2.07262	0.9961		6.79	0.102084	0.9688					O74500	S	359	SPCC285.13c	nup60		nucleoporin Nup60	NONE	YAR002W	KAGSPQSAPSKASYISPYARPGITTSRRRHD
O74500T201	Late		10.8		-2.298	134.3	2.12808	0.9996							3.566	0.194377	0.9381					O74500	T	201	SPCC285.13c	nup60		nucleoporin Nup60	NONE	YAR002W	ESGVSSEPRARTSSLTPGNTPNSAKQWSAFR
O74500T205	Late		9.561		-111.1	648.3	2.81178	0.9982		-71.39	534.4	2.72787	0.9881		0.6101	1.13612	0.9965					O74500	T	205	SPCC285.13c	nup60		nucleoporin Nup60	NONE	YAR002W	SSEPRARTSSLTPGNTPNSAKQWSAFRSTFS
O74500T338	Late		6.792		-16.78	141.8	2.15168	0.9047							1.238	0.559893	0.9994					O74500	T	338	SPCC285.13c	nup60		nucleoporin Nup60	NONE	YAR002W	AAASLLSILDSKEKNTPSITAKAGSPQSAPS
O74547S109	Late		19.44												2.279	0.304145	0.9748					O74547	S	109	SPCC777.08c	bit61	SPCC777.08	TORC2 subunit Bit61	PRR5 | PRR5L	YBR270C|YJL058C	KHSKRPGKLNVLTPTSPSNVNAEVQSISTKT
O74555T15	Late		19.98							-1.161	110.6	2.04376	0.9627		0.9521	0.728019	0.9478					O74555	T	15	SPCC962.06c	bpb1	sf1	zinc finger splicing factor Bpb1	SF1	YLR116W	_MLNSRSVGSTGSNNTPLGRRRFDEKPDSLP
O74627T310	Late		20.37		-1.066	520.9	2.71675	0.9956		-0.9604	471.4	2.67339	0.9965		2.567	0.270022	0.9987					O74627	T	310	SPBC32F12.06	pch1		P-TEFB associated cyclin, cyclin T Pch1	FAM58A | CCNT2 | CCNT1	YLR226W	NSSGRTDSFHSLNTETPSKSTVDDQILSTAA
O74653S656	Late		7.139												1.448	0.478693	0.998					O74653	S	656	SPBC1289.04c	pob1		Boi family protein	NONE	YBL085W|YER114C	GTELKTRPTLRSVASSPLNKEPIGKRKSKRD
O74718T194	Late		7.871												5.36	0.129319	0.9971					O74718	T	194	SPCC584.04	sup35	erf3	translation release factor class II eRF3	GSPT1 | GSPT2	YDR172W	PQETPTKSADAELAKTPSAPAAALKKAAEAA
O74779S381	Late		8.308							-0.925	84.68	1.92778	0.9785		5.8	0.119508	0.9871					O74779	S	381	SPBC25B2.07c	mmb1	mug164	mitochondria microtubule binder Mmb1	NONE	NONE	SSAKIVRPGTSLGVRSPSRIQSTLSSRTTTG
O74958S66	Late		15.9		-1.876	201.8	2.30492	0.9796							0.6852	1.0116	0.9442					O74958	S	66	SPCC736.12c	mmi1		YTH family RNA binding protein Mmi1	YTHDF1 | YTHDF2 | YTHDF3	YDR374C	VASSVLSTSGSNNFSSPLKRPAPESHDAPIG
O94274S217	Late		8.433		-1.108	188.7	2.27577	0.9981		-1.014	90.44	1.95636	0.9944		2.536	0.273323	0.9751					O94274	S	217	SPBP8B7.26			sequence orphan	NONE	NONE	YASGSVPAATAASTASPVKKPPPPAPPKPRR
O94294S464	Late		15.21		-1.304	805.8	2.90623	0.9574							1.893	0.366163	0.9538					O94294	S	464	SPBC887.09c	sog2	lrp1	leucine-rich repeat protein Lrp1	LRRC57	YOR353C	SEQLPNRIFAQDPHPSPRLKKEETHENGSNL
O94358S748	Late		11.46							-1.415	46.45	1.66699	0.9931		2.688	0.257867	0.9591					O94358	S	748	SPBC428.10			sequence orphan	NONE	NONE	KNAMIARKSTADSLSSPKRQSVPSTPKASLS
O94358T504	Late		5.757							-10.77	47.45	1.67624	0.9835		2.636	0.262954	0.9866					O94358	T	504	SPBC428.10			sequence orphan	NONE	NONE	QSAEAGNVELKLHPQTPDRIVKVERKVHSLN
O94364S65	Late		25.38		-0.6458	435.3	2.63879	0.9097							0		0.9212					O94364	S	65	SPBC428.17c	wpl1		Wings apart-like homolog Wpl1	WAPAL	YDR014W	KKQRVVSNPDLSLPSSPVKQILRNGLQNSKY
O94414S284	Late		6.957		-0.7198	92.96	1.9683	0.9058							7.353	0.0942673	0.9247					O94414	S	284	SPCC1620.07c			lunapark homolog	KIAA1715	YHR192W	KGPNIISSPQVINASSPVRKAGKKKSKKALP
O94416S402	Late		16.67		-0.8475	175.4	2.24403	0.9886							1.742	0.397903	0.9566					O94416	S	402	SPCC1620.09c	tfg1		transcription factor TFIIF complex alpha subunit Tfg1 (predicted)	GTF2F1	YGR186W	KTNTPRPLERTPSSVSPVKASSQLQSPNTSI
O94488S1009	Late		15.09		-1.134	194.2	2.28825	0.9977		-1.268	242.8	2.38525	0.9918		3.349	0.206971	0.9852					O94488	S	1009	SPCC417.07c	mto1	mbo1,mod20	MT organizer Mto1	CDK5RAP2 | PDE4DIP	YAL047C	RVKLLGAGSTSSIPNSPRASKRVSLDSEDKK
O94534S720	Late		8.989		-5.964	123.3	2.09096	0.9596							5.798	0.119549	0.9913					O94534	S	720	SPCC895.07	alp14	mtc1	TOG ortholog Alp14	CKAP5	YLR045C	AFMRRANTDFLELSTSPSFQRSVREFEPTRP
O94534S747	Late		9.593							-1.356	150.1	2.17638	0.9931		8.628	0.0803369	0.979					O94534	S	747	SPCC895.07	alp14	mtc1	TOG ortholog Alp14	CKAP5	YLR045C	PTRPKLYSSIDVNQRSPLASAKTNGNFTFHA
O94603S932	Late		14.55							-1.942	384	2.58433	0.927		4.594	0.150881	0.96					O94603	S	932	SPCC622.16c	epe1	kdm2	Jmjc domain chromatin associated protein Epe1	KDM2A | PHF8 | KDM2B | PHF2 | JHDM1D	YER051W	RIMKNENNIYDFEDHSPVREKWGHRLRSRGA
O94619S519	Late		29.8		-1.211	1823	3.26079	0.9906							0.872	0.794894	0.9985					O94619	S	519	SPBC1289.10c	adn2		transcription factor (predicted)	NONE	YER109C	STTPKSTDTPTEATTSPVKVSTKNSNTTENL
P06652S143	Late		5.368		-1.77	178.3	2.25115	0.9918							0.6411	1.08118	0.9928					P06652	S	143	SPAC24H6.05	cdc25	sal2	M phase inducer phosphatase Cdc25	CDC25A | CDC25B | CDC25C	YMR036C	YFFRQPASKYSITQDSPRVSSTIAYSFKPKA
P06652S3	Late		11.93												1.25	0.554518	0.994					P06652	S	3	SPAC24H6.05	cdc25	sal2	M phase inducer phosphatase Cdc25	CDC25A | CDC25B | CDC25C	YMR036C	_____________MDSPLSSLSFTNTLSGKR
P06652T104	Late		5.568							-1.222	65.83	1.81842	0.9558		0.00401	172.855	0.9618					P06652	T	104	SPAC24H6.05	cdc25	sal2	M phase inducer phosphatase Cdc25	CDC25A | CDC25B | CDC25C	YMR036C	TPRRTLFRSLSCTVETPLANKTIVSPLPESP
P22987S91	Late		9.043		-2.591	115.8	2.06371	0.9561							1.606	0.431598	0.9933					P22987	S	91	SPBC4F6.06	kin1		microtubule affinity-regulating kinase Kin1	PRKAA1 | PRKAA2	YDR122W|YLR096W	HGPVRSPSSRKPLPASPSRTRDHSLRVPVSG
P22987T632	Late		16.53												0.4093	1.69349	0.947					P22987	T	632	SPBC4F6.06	kin1		microtubule affinity-regulating kinase Kin1	PRKAA1 | PRKAA2	YDR122W|YLR096W	TLQISAPLETSQSPPTPRTKPSHKPPVSYKN
P29458T15	Late		13.75		-1.146	219	2.34044	0.9954							0.523	1.32533	0.9982					P29458	T	15	SPCC16A11.17	mcm4	cdc21,SPCC24B10.01	MCM complex subunit Mcm4/Cdc21	MCM4	YPR019W	_MSSSQQSGRANELRTPGRANSSSREAVDSS
P32372S532	Late		25.45							-1.055	619.4	2.79197	0.9771		1.434	0.483366	0.9806					P32372	S	532	SPAC23C4.18c	rad4	cut5,dpb11,dre3	BRCT domain protein Rad4	TOPBP1	YJL090C	NSLAQQPIGHSTPHNSPSLLSVKKRQNNHIR
P32372T528	Late	Mid (Fig. 6B)	24.83		-0.9035	770	2.88649	0.964		-0.9748	773	2.88818	0.9541		1.547	0.448059	0.9654					P32372	T	528	SPAC23C4.18c	rad4	cut5,dpb11,dre3	BRCT domain protein Rad4	TOPBP1	YJL090C	TRLQNSLAQQPIGHSTPHNSPSLLSVKKRQN
P33886S197	Late		9.068							-1.265	156	2.19312	0.9913		1.789	0.38745	0.9864					P33886	S	197	SPBC409.07c	wis1	smf2,spc2	MAP kinase kinase Wis1	MAP2K1 | MAP2K2	YJL128C	SYPLPNSQLAGRLSNSPVKSPNMPESGLAKS
P33886S201	Late		9.847							-73.8	9238	3.96558	0.9184		1.676	0.413572	0.9557					P33886	S	201	SPBC409.07c	wis1	smf2,spc2	MAP kinase kinase Wis1	MAP2K1 | MAP2K2	YJL128C	PNSQLAGRLSNSPVKSPNMPESGLAKSLAAA
P33886S250	Late		18.34												0.5037	1.37611	0.9331					P33886	S	250	SPBC409.07c	wis1	smf2,spc2	MAP kinase kinase Wis1	MAP2K1 | MAP2K2	YJL128C	RAPPGKLDLSNSNPTSPVSPSSMASRRGLNI
P33886S253	Late		15.16							-1.021	77.51	1.88936	0.9626		3.129	0.221524	0.981					P33886	S	253	SPBC409.07c	wis1	smf2,spc2	MAP kinase kinase Wis1	MAP2K1 | MAP2K2	YJL128C	PGKLDLSNSNPTSPVSPSSMASRRGLNIPPT
P36592S365	Late		11.58		-0.9539	718.3	2.85631	0.9874		-1.203	1070	3.02938	0.9949		1.121	0.618329	0.9931					P36592	S	365	SPAC30D11.10	rad52	rad22,rad22A	DNA recombination protein Rad52 (previously Rad22)	RAD52	YML032C	VVSAPFTNNFNPRLDSPSIRKTSIIDHSKSL
P41004S36	Late		14.34		-1.288	251.3	2.40019	0.9992		-1.32	221.8	2.34596	0.9901		2.671	0.259508	0.9646					P41004	S	36	SPBC146.03c	cut3	smc4	condensin complex subunit Cut3	SMC4	YLR086W	DRGERPRKLVRSVLESPSQKDVASIVKIEQT
P41004T19	Late		6.153		-1.466	133.4	2.12516	0.9917		-1.162	102.5	2.01072	0.998		1.988	0.348666	0.9611					P41004	T	19	SPBC146.03c	cut3	smc4	condensin complex subunit Cut3	SMC4	YLR086W	KGIFRTSSTPSIVDVTPDRGERPRKLVRSVL
P41004T51	Late		9.626		-1.802	97.97	1.99109	0.9403		-1.742	175.1	2.24329	0.9967		0.3106	2.23164	0.9932					P41004	T	51	SPBC146.03c	cut3	smc4	condensin complex subunit Cut3	SMC4	YLR086W	SPSQKDVASIVKIEQTPSRPFFNDFLKKRIT
P41004T86	Late		5.532		-2.117	80.32	1.90482	0.9342		-1.231	79.36	1.8996	0.9886		0.5698	1.21647	0.9631					P41004	T	86	SPBC146.03c	cut3	smc4	condensin complex subunit Cut3	SMC4	YLR086W	ERPNLLNKFMSAQDGTPSKSTGFNERSSQLV
P50528S370	Late		3.429		-2.268	133.8	2.12646	0.989		-1.481	87.23	1.94067	0.9881		2.19	0.316506	0.9969					P50528	S	370	SPAC23C11.16	plo1		Polo kinase Plo1	PLK1 | PLK3 | PLK2	YMR001C	RTDEVDNDRILPSVLSPRDRVNPVMKIGPET
P50528T27	Late		6.528		-1.048	127	2.1038	0.9986		-1.388	81.46	1.91094	0.987		3.297	0.210236	0.9894					P50528	T	27	SPAC23C11.16	plo1		Polo kinase Plo1	PLK1 | PLK3 | PLK2	YMR001C	AITPKKKSKASRLCFTPPTNLHNNKKNIFYT
P52890T204	Late		12.2		-2.758	1450	3.16137	0.9618							0.636	1.08985	0.936					P52890	T	204	SPBC29B5.01	atf1	gad7,mts1,SPNCRNA.353,SPNG1409,sss1	transcription factor, Atf-CREB family Atf1	NONE	NONE	SDASAAARFSSGTGFTPGVNEPFRSLLTPTG
P87053S203	Late		14.9		-0.925	403.4	2.60574	0.9918							2.014	0.344164	0.9952					P87053	S	203	SPAC57A10.05c	pof1		F-box/WD repeat protein protein Pof1	FBXO24 | FBXW7 | FBXW2	YIL046W	YERLTKRGVDQAHESSPVKKAKLDDYPTSSN
P87236T278	Late		9.517		-19.36	2327	3.3668	0.9848		-36.71	1021	3.00903	0.9906		1.382	0.501554	0.9252					P87236	T	278	SPCC4G3.11	mug154		conserved fungal protein	NONE	YDL089W	EHRSSSHDHLTSTPRTPIALQRRSVHHLHDS
P87314T425	Late		22.11							-1.189	427.3	2.63073	0.9952		5.639	0.12292	0.9909					P87314	T	425	SPBC31F10.13c	hip1	hir1	hira protein, histone chaperone Hip1	HIRA	YBL008W	TLVPQSSSTPKSAQKTPQKLPAFLPNRLTAE
Q06182T31	Late		16.43		-1.418	301.3	2.479	0.9922		-0.969	250.3	2.39846	0.9909		2.442	0.283844	0.9877					Q06182	T	31	SPBC4F6.15c	swi10	rad23	DNA repair endonuclease Swi10	ERCC1	YML095C	ALEEVEKKAGFAQQPTPQKVSRVTAHSILVN
Q09690S310	Late		18.62							-1.281	38.42	1.58456	0.9693		8.196e-08	8.45714e+06	0.9415					Q09690	S	310	SPAC2F7.03c	pom1		DYRK family protein kinase Pom1	DYRK3 | DYRK2 | DYRK4	YJL141W	LTKSSSESKNLSTIQSPLKTSNSFFKELSPH
Q09719S771	Late		9.5		-1.474	200.3	2.30168	0.9983		-1.421	136.2	2.13418	0.9811		2.821	0.24571	0.9899					Q09719	S	771	SPAC31A2.07c	dbp10		ATP-dependent RNA helicase Dbp10 (predicted)	DDX54	YDL031W	RFDEWKASKAFGANDSPIRENKRYKHNKLQT
Q09729S514	Late		15.23		-1.058	356.2	2.55169	0.9899		-1.094	404	2.60638	0.9917		1.417	0.489165	0.9985					Q09729	S	514	SPAC31A2.12			arrestin/PY protein 1 (predicted)	ARRDC3 | ARRDC1 | ARRDC2 | ARRDC4 | TXNIP	YFR022W|YOR018W	GIVTPPQRTSPSFFVSPTESTRQSLDSRRSF
Q09731S568	Late		12.1							-1.079	82.5	1.91645	0.9491		1.09	0.635915	0.9267					Q09731	S	568	SPAC31A2.14	bun107	wdr48	WD repeat protein, human WDR48 family Bun107	WDR48	YOL087C	REEARKGNVNMPSALSPLRIRSRPSPLSLPP
Q09731S717	Late		15.74		-3.563	415.3	2.61836	0.9679		-1.646	1030	3.01284	0.9774		2.591	0.267521	0.9964					Q09731	S	717	SPAC31A2.14	bun107	wdr48	WD repeat protein, human WDR48 family Bun107	WDR48	YOL087C	RAASSRVFSTGTSVTSPQALSKTNNTVNNAA
Q09762S69	Late		13.34		-1.072	368	2.56585	0.9971		-0.867	365.7	2.56312	0.9983		1.54	0.450096	0.9957					Q09762	S	69	SPAC24H6.08			sequence orphan	NONE	NONE	PLAGQVLSKSPLPPFSPSKIMNRSISVPPTN
Q09763T100	Late		15.48		-0.8155	1475	3.16879	0.9376							4.469	0.155101	0.9628					Q09763	T	100	SPAC24H6.09	gef1		RhoGEF Gef1	NONE	NONE	RASFARALQDPQTPNTPPVSSQHRRFFSEGS
Q09815S302	Late		6.352		-2.53	127	2.1038	0.9901		-0.9503	109.8	2.0406	0.9929		1.423	0.487103	0.9978					Q09815	S	302	SPAC16C9.07	pom2	mug189,ppk5,SPAC2G11.01	DYRK family protein kinase Pom2	DYRK4 | DYRK3 | DYRK2	YJL141W	LTSQRDNDHQKDLNFSPYKSIPLNNRPYSPM
Q09819S65	Late		19.97		-1.13	931.7	2.96928	0.9802		-1.229	698.5	2.84417	0.9927		1.072	0.646593	0.9852					Q09819	S	65	SPAC16C9.05	cph1		Clr6 histone deacetylase associated PHD protein-1 Cph1	PHF12	YMR075W	VNVLPISQDKEMDISSPVKKQKASYSNKSPN
Q09819T103	Late		11.22		-1.235	346.3	2.53945	0.9997		-1.193	249.3	2.39672	0.9966		0.8065	0.859451	0.9731					Q09819	T	103	SPAC16C9.05	cph1		Clr6 histone deacetylase associated PHD protein-1 Cph1	PHF12	YMR075W	RGSSLKSHLETESQQTPVKRRRRKATIRNVD
Q09825S52	Late		17.25		-1.678	326.7	2.51415	0.9953		-1.025	494.8	2.69443	0.9941		5.717	0.121243	0.9814					Q09825	S	52	SPBC12D12.01	sad1	SPBC16H5.01c	spindle pole body protein Sad1	SUN2 | SUN1 | SUN3 | SUN5 | SPAG4	YJL019W	DLASKMHKLRYTKIRSPPTRVSIESITPKQR
Q09847S480	Late		5.701												5.79	0.119715	0.9953					Q09847	S	480	SPAC23D3.06c	nup146		nucleoporin Nup146	NUP214	YDR192C|YIL115C	DKQASPFVKNLSSTSSPFSQSSAFGNFKFGQ
Q09856T121	Late		12.24		-1.63	215	2.33244	0.9942		-1.023	160.1	2.20439	0.9965		4.182	0.165745	0.9121					Q09856	T	121	SPAC29E6.02	prp3	SPAC30.06	U4/U6 x U5 tri-snRNP complex subunit Prp3	PRPF3	YDR473C	IHPVLLDGNIQNTILTPENRKRTASFSTKGV
Q09894S455	Late		11.99		-1.206	560	2.74819	0.9968		-0.7427	337.3	2.52802	0.9208		1.888	0.367133	0.9388					Q09894	S	455	SPAC24B11.07c			oxidoreductase (predicted)	NONE	YDR251W|YPL032C	APRGSPPVRGGKNVLSPEAKEHTHKNISPES
Q09898S86	Late		6.029		-4.024	129.2	2.11126	0.9951		-1.057	53.42	1.7277	0.9984		2.014	0.344164	0.9894					Q09898	S	86	SPAC24B11.11c	sid2		NDR kinase Sid2	STK38 | STK38L	YGR092W|YPR111W	DNHMHSKHISKLPIASPIPRGLDRSGELSYK
Q09904T406	Late		11.62		-1.194	259.9	2.41481	0.9991		-1.09	401	2.60314	0.9916		9.911	0.0699372	0.9588					Q09904	T	406	SPAC30D11.04c	nup124		nucleoporin Nup124	NUP153	YOR098C	LTKSAPTFEELQASITPKPVKTSPNDTALTL
Q09933S293	Late		10.01		-1.131	136.5	2.13513	0.9982		-1.138	123.6	2.09202	0.9622		3.758	0.184446	0.9843					Q09933	S	293	SPCC736.14	dis1		microtubule-associated protein Dis1	CKAP5	YLR045C	STPNRKVSQPSDFSASPSRSIVSPAKNIVGS
Q10059S1798	Late		8.513		-0.8066	284.6	2.45423	0.9842		-1.299	51.89	1.71508	0.9898		2.416	0.286899	0.9974					Q10059	S	1798	SPAC1F5.04c	cdc12		formin Cdc12	DIAPH1	YNL271C	KVYSSEETPVNKILVSPSVSILDHNRILSQS
Q10059T95	Late		19.88							-0.466	490.9	2.69099	0.9765		2.304	0.300845	0.937					Q10059	T	95	SPAC1F5.04c	cdc12		formin Cdc12	DIAPH1	YNL271C	HNKHALQNSQLPLPKTPEKSTVHRPKANKVE
Q10109S201	Late		14.89							-5.598	1095	3.03941	0.9773		2.001	0.3464	0.9755					Q10109	S	201	SPAC18G6.10	lem2	heh1	LEM domain protein Heh1/Lem2	LEMD2	YDR458C|YML034W	AFSERLKLLSSSNNFSPQLRSPKISHRLQTS
Q10164S537	Late		10.42		-1.386	182	2.26007	0.9955		-1.042	224.9	2.35199	0.9978		6.231	0.111242	0.9849					Q10164	S	537	SPAC26A3.09c	rga2		Rho-type GTPase activating protein Rga2 (predicted)	CHN1 | CHN2	YPL115C	GKLSSKGLLNSFSPISPFSKSKSHNHHPSSQ
Q10189S54	Late		10.8		-2.099	127.7	2.10619	0.9967		-1.066	165.5	2.2188	0.9999		2.661	0.260484	0.991					Q10189	S	54	SPAC3F10.15c	spo12		Spo12 family protein	NONE	YGR230W|YHR152W	PKHALNVASPTDSLMSPCTAKLQAHKKKYYM
Q10203T178	Late		13.05							-0.9644	71.26	1.85285	0.9909		2.076	0.333886	0.981					Q10203	T	178	SPBC17D1.05			sequence orphan	NONE	NONE	SSSAHHSRSSYYDLATPTRSSFSYNTVGAAS
Q10218T168	Late		16.49		-2.161	177.5	2.2492	0.9877		-1.673	522.9	2.71842	0.9953		2.448	0.283148	0.9726					Q10218	T	168	SPAC4H3.11c	ppc89	mug127	spindle pole body protein Ppc89	CEP57 | CEP57L1	NONE	KLDASPSFLKKPAEYTPLANRQNQNLAFDSP
Q10268S260	Late		12.65		-0.698	347.8	2.54133	0.989		-1.035	182.8	2.26198	0.9957		1.042	0.665208	0.9617					Q10268	S	260	SPAC13G7.04c	mac1		membrane anchored protein Mac1	NONE	YFR012W|YMR063W|YOL019W	PGDIKYATGYESTVASPVPSRVAKLSSRDTP
Q10329S12	Late		11.99		-1.409	286.3	2.45682	0.9764		-1.118	97.82	1.99043	0.9708		1.233	0.562163	0.971					Q10329	S	12	SPBC106.16	pre6		20S proteasome complex subunit alpha 4 Pre6	PSMA7 | PSMA8	YOL038W	____MSGYDRALSVFSPDGRLLQVEYGQEAV
Q10369T586	Late		26.28		-1.487	1081	3.03383	0.9849		-1.248	579	2.76268	0.9907		2.211e-05	31349.9	0.9767	0.3373	2.05499	0.9238		Q10369	T	586	SPAC22E12.19	snt1	SPAC2E12.01	Set3 complex subunit Snt1	NCOR1	YCR033W	TEIDSPNRRRASDCITPSISKILKMVSEDAK
Q10407S687	Late		14.98		-1.577	277.8	2.44373	0.9811		-0.6127	538.3	2.73102	0.9897		5.814	0.11922	0.9955					Q10407	S	687	SPAC1F3.02c	mkh1		MEK kinase (MEKK) Mkh1	NONE	YJL095W	KTPEYCRGDDRSISLSPLSYRLRKSKHIRES
Q10411T102	Late		5.564		-8.448	133.4	2.12516	0.9542		-1.374	74.14	1.87005	0.9915		1.151	0.602213	0.9144					Q10411	T	102	SPAC1F3.06c	spo15		sporulation protein Spo15	NONE	NONE	LGSSEGSTASSALPLTPRSPSNASWLLVRGG
Q10432S470	Late		22.31		-3.349	2045	3.31069	0.9734							0.6909	1.00325	0.9902					Q10432	S	470	SPCC188.07	ccq1		telomere maintenance protein Ccq1	NONE	YDR295C|YPR179C	VKSSDSTFPSSQSMQSPSKLHSLTSNATDLL
Q10951S499	Late		15.06		-1.359	254.4	2.40552	0.9634		-1.2	825.7	2.91682	0.9917		11.05	0.0627283	0.9505					Q10951	S	499	SPAC222.10c	byr4		two-component GAP Byr4	NONE	NONE	RRHHKKAPTLIQNLNSPRTPKIVGKMRYNPT
Q10951S533	Late		13.95		-1.673	417.1	2.62024	0.9905							4.77	0.145314	0.9365					Q10951	S	533	SPAC222.10c	byr4		two-component GAP Byr4	NONE	NONE	WEGNDYAIRDFDTPISPSRPALISNISTKKG
Q1MTN3S156	Late		17.42		-1.296	332.1	2.52127	0.9993		-0.8546	282.4	2.45086	0.9945		0.1983	3.49545	0.9999					Q1MTN3	S	156	SPBC336.15	pic1	SPBC685.01	INCENP, Pic1	INCENP	YBR156C	YVKDDIVNKSTKGGVSPIKETRLPTNLPAFS
Q1MTN3S75	Late		12.24		-1.564	390.6	2.59173	0.9994		-2.465	764.2	2.88321	0.9356		0.0003375	2053.77	0.9917					Q1MTN3	S	75	SPBC336.15	pic1	SPBC685.01	INCENP, Pic1	INCENP	YBR156C	RTPTKIKEKYSTPRLSPVHRCALPTPRMRLT
Q1MTN3T71	Late		12.24		-1.603	389.7	2.59073	0.9993		-1.048	561	2.74896	0.9974		7.918e-06	87540.7	0.9995					Q1MTN3	T	71	SPBC336.15	pic1	SPBC685.01	INCENP, Pic1	INCENP	YBR156C	YELVRTPTKIKEKYSTPRLSPVHRCALPTPR
Q1MTQ1S82	Late		6.701		-3.266	126.6	2.10243	0.9752		-1.218	93.09	1.9689	0.992		3.614	0.191795	0.9983					Q1MTQ1	S	82	SPBC1604.20c	tea2	klp4	kinesin-like protein Tea2	KIF22	YPL155C	NGPTAFDLGVTEKLMSPGTLDRYTRPALYPS
Q1MTQ1T15	Late		4.384		-2.587	133.7	2.12613	0.9936		-1.205	88.56	1.94724	0.9964		1.02	0.679556	0.9992					Q1MTQ1	T	15	SPBC1604.20c	tea2	klp4	kinesin-like protein Tea2	KIF22	YPL155C	_MSSSSSKPVNTGLVTPRRYSTMTGIRTGPS
Q1MTQ7S605	Late		18.61												0.9176	0.755391	0.9151					Q1MTQ7	S	605	SPBC15D4.01c	klp9	SPBC2D10.21c	kinesin-like protein Klp9	KIF20B | KIF23 | KIF20A	NONE	DEENVPSPSPKKKVVSPIKPLSPSRRPPLTS
Q7LL22S399	Late		14.9		-2.06	551.8	2.74178	0.9963							1.611	0.430259	0.9808					Q7LL22	S	399	SPAC3G9.01	nsk1		Clp1-interacting protein Nsk1	NONE	NONE	KKRSKRVLWSLKHIVSPGNREKHSLNSTPES
Q96UP3S50	Late		25.16		-1.497	705.1	2.84825	0.9959		-2.111	724.1	2.8598	0.9702		2.403	0.288451	0.9784					Q96UP3	S	50	SPAC6F6.17	rif1	SPAPJ736.01,tap1,tap11	telomere length regulator protein Rif1	RIF1	YBR275C	SIRKKKVNFSSELENSPGGNRPSFGLPKRGI
Q9C0U7S56	Late		23.88		-1.159	507.2	2.70518	0.9951		-1.266	667.8	2.82465	0.9976		5.997	0.115582	0.9409					Q9C0U7	S	56	SPCPJ732.01	vps5		retromer complex subunit Vps5	SNX1 | SNX2	YOR069W	SPNVQASPPKTHIYTSPRKRSVNLKSLPFET
Q9C0V4T297	Late		10.64												1.701	0.407494	0.915					Q9C0V4	T	297	SPBPB7E8.02			PSP1 family protein	NONE	YDR505C|YLR177W	GSPVMHPPVSNLSPRTPAVPMSSDGHLAPAF
Q9HDY1S616	Late		5.822							-0.4045	126.6	2.10243	0.9469		0.8635	0.802718	0.9956					Q9HDY1	S	616	SPAPB1A10.09	ase1		antiparallel microtubule cross-linking factor Ase1	PRC1	YOR058C	KFPNSVSRNTHFESKSPHPNYSRTPHETYSK
Q9P6R0S315	Late		12.03		-1.024	230.4	2.36248	0.9853		-0.9231	182.2	2.26055	0.9922		1.215	0.570492	0.9763					Q9P6R0	S	315	SPBC13E7.10c	brf1	SPBC30D10.20	transcription factor TFIIIB complex subunit Brf1	BRF1	YGR246C	GAQKVSNIDHTQEYMSPIKRTPDFDGNEVKS
Q9P6R3T147	Late		7.739												7.023	0.0986967	0.9523					Q9P6R3	T	147	SPBC13E7.07			sequence orphan	NONE	NONE	TDVEDTQKLEQKHSTTPSSLKMKSSISLAAI
Q9P6R3T65	Late		12.45		-445.9	685.7	2.83613	0.9851		-1.168	89.9	1.95376	0.986		10.38	0.0667772	0.9524					Q9P6R3	T	65	SPBC13E7.07			sequence orphan	NONE	NONE	QKQKNTKKDTLVNRETPSKKSQKLETSDALK
Q9P6R7S218	Late		7.356		-0.5064	10.23	1.00988	0.987		-1.183	111.2	2.0461	0.9907		0.8817	0.786149	0.9777					Q9P6R7	S	218	SPBC13E7.03c			RNA hairpin binding protein (predicted)	SAMD4B	YOR359W	AFSSKHGFSNALSTASPIPVRTSSVSSTYLT
Q9P6R7S351	Late		4.343		-18.16	55.46	1.74398	0.9995		-108.3	69.13	1.83967	0.946		2.521	0.274949	0.9541					Q9P6R7	S	351	SPBC13E7.03c			RNA hairpin binding protein (predicted)	SAMD4B	YOR359W	GAFSAPPAPFFPLGFSPHLNDESSRSRWSNI
Q9P6R7T453	Late		5.951		-6.907	125.9	2.10003	0.9782		-1.985	45.94	1.66219	0.9909		1.079	0.642398	0.9384					Q9P6R7	T	453	SPBC13E7.03c			RNA hairpin binding protein (predicted)	SAMD4B	YOR359W	SVVNARVEKSTGQPSTPLNRQHYFNELPHST
Q9P6S5T136	Late		14.78		-1.149	212.3	2.32695	0.997		-1.067	365.6	2.56301	0.995		2.41	0.287613	0.998					Q9P6S5	T	136	SPBC27.02c	ask1	mug181	DASH complex subunit Ask1	NONE	YKL052C	AVQGDNTKNEDFVQSTPKKMDVSLEDISLDD
Q9P6S5T163	Late		7.027							-1.098	244.9	2.38899	0.987		0.03989	17.3765	0.9876					Q9P6S5	T	163	SPBC27.02c	ask1	mug181	DASH complex subunit Ask1	NONE	YKL052C	SLDDAALTPIPARMQTPLRKPENNPHTGRSA
Q9P785S395	Late		14.31		-0.7525	189.4	2.27738	0.9542		-1.051	198.4	2.29754	0.9878		1.289	0.53774	0.9953					Q9P785	S	395	SPBC1711.05			nucleocytoplasmic transport chaperone Srp40 (predicted)	NOLC1	YKR092C	TPFTRVGDPSQWDFASPALRDNSFNFEDDYG
Q9P7E8S317	Late		19.99		-1.967	175.2	2.24353	0.9897		-1.051	242.4	2.38453	0.9976		9.235	0.0750565	0.9038					Q9P7E8	S	317	SPAPJ760.02c	abp1	app1	cofilin/tropomyosin family, drebrin ortholog Abp1	DBNL	YCR088W	KLTPLTKLEPQPPSGSPSKKPVSELEELHTA
Q9P7H1T453	Late		7.464		-2.492	152.1	2.18213	0.9901		-1.524	108.6	2.03583	0.9957		1.822	0.380432	0.9602					Q9P7H1	T	453	SPAC1782.09c	clp1	flp1	Cdc14-related protein phosphatase Clp1/Flp1	CDC14B | CDC14A	YFR028C	EDSEIQNDDETRTVGTPTETISVVRLRRSSS
Q9USU7S215	Late		15.08		-1.426	288.7	2.46045	0.9976		-1.253	279.1	2.44576	0.9977		6.575	0.105422	0.9874					Q9USU7	S	215	SPBC28F2.11			HMG box protein	NONE	NONE	VTAEETSTKPSEDLSSPTKKDLIDFSETRPL
Q9USU7S70	Late		18.96		-1.152	444.1	2.64748	0.9989		-1.231	374.6	2.57357	0.9977		8.359	0.0829223	0.9937	8.937	0.0775593	0.9987		Q9USU7	S	70	SPBC28F2.11			HMG box protein	NONE	NONE	TDPSNAKKEINMAIESPSKKATSPKKATPAA
Q9USU7T105	Late		19.25		-1.402	392.5	2.59384	0.9923		-1.455	372	2.57054	0.9912		6.852	0.10116	0.9971					Q9USU7	T	105	SPBC28F2.11			HMG box protein	NONE	NONE	EATSAVDTSEAVASMTPNKRKARDPAQPKRP
Q9USV1S165	Late		14.87		-1.517	257.5	2.41078	0.9981		-2.145	318.9	2.50365	0.9817		3.803	0.182263	0.9842					Q9USV1	S	165	SPBC28F2.07	sfr1	dds20,mug13	Swi five-dependent recombination repair protein Sfr1	SFR1	YPL121C	RTTPNSIKRQKRLFKSPISNCLNPKSDPEIT
Q9UT50S144	Late		8.964												3.096	0.223885	0.9602					Q9UT50	S	144	SPAC821.03c			sequence orphan	NONE	NONE	DESASYRTRGEYESSSPRVPQKSLRRYYSTR
Q9UTF7S325	Late		5.527		-0.816	101	2.00432	0.9985		-1.253	112.4	2.05077	0.9944		6.661	0.104061	0.9468					Q9UTF7	S	325	SPAC1B2.03c			GNS1/SUR4 family protein (predicted)	ELOVL2 | ELOVL1 | ELOVL4 | ELOVL5 | ELOVL7	YCR034W|YJL196C|YLR372W	AAGSEALAATTATNASPFSARSRKL______
Q9UU76S36	Late		16.09		-1.141	385.5	2.58602	0.9989		-1.452	324	2.51055	0.995		2.39	0.29002	0.9923					Q9UU76	S	36	SPCP1E11.11	puf6		Puf family RNA-binding protein Puf6 (predicted)	KIAA0020	YDR496C	KRVKVAKLPKKVDSFSPKKKKNTTSSGSSES
Q9UU99S485	Late		5.859		-0.8376	55.3	1.74273	0.9425		-1.249	44.51	1.64846	0.9906		2.69	0.257676	0.9766					Q9UU99	S	485	SPCC23B6.04c			sec14 cytosolic factor family (predicted)	NONE	YNL231C|YNL264C	SVTAPSTPSKVLPAMSPKVAPKFQGGRSSTA
Q9UU99S543	Late		6.244							-1.885	52.89	1.72337	0.9598		3.727	0.18598	0.9308					Q9UU99	S	543	SPCC23B6.04c			sec14 cytosolic factor family (predicted)	NONE	YNL231C|YNL264C	IPNKSTIISTKSTVASPIKANENSPALKSKA
Q9UU99T420	Late		4.213		-2.326	107.1	2.02979	0.9938		-1.542	86.09	1.93495	0.9993		7.038	0.0984864	0.9665					Q9UU99	T	420	SPCC23B6.04c			sec14 cytosolic factor family (predicted)	NONE	YNL231C|YNL264C	SSKASLVENSQTQSSTPRKPLPTTTSPKVNP
Q9UUE2S653	Late		14.09							-0.8699	362.1	2.55883	0.9597		11.08	0.0625584	0.9555					Q9UUE2	S	653	SPBC17G9.08c	cnt5	csx2	Centaurin Cnt5	ACAP2 | ACAP3 | ACAP1	NONE	TSTIGKALQRVASVTSPSRHNSDSKEKKQTK
Q9Y7J8S818	Late		12.11		-0.9558	176.9	2.24773	0.9915		-1.443	142	2.15229	0.992		1.236	0.560799	0.9989					Q9Y7J8	S	818	SPBC216.01c		SPBC713.13c	DNA damage response protein (predicted)	SMEK1 | SMEK2	YNL201C	RKSDFQVDDQQADDESPKKRLSIDSSSAQNG
Q9Y7M3S23	Late		10.5		-0.6537	5.865	0.768268	0.9768		-1.348	93.9	1.97267	0.9237		0.6655	1.04154	0.9753					Q9Y7M3	S	23	SPBC9B6.03			zf-FYVE type zinc finger protein	ZFYVE16 | ZFYVE9	YGL023C	SGHGPLSRLNIYSGASPYTQRVRPSYELIEA
Q9Y7M8T376	Late		12.53							-1.124	156.2	2.19368	0.9981					0.4027	1.72125	0.9356		Q9Y7M8	T	376	SPBC9B6.11c			CCR4/nocturin family endoribonuclease (predicted)	PDE12	YML118W|YMR285C	CQSSSTSSVPESTASTPKKRILHVQNDYVPH
Q9Y7N1S231	Late		17.82		-1.228	635.6	2.80318	0.9946		-1.248	783.2	2.89387	0.9977		0.6221	1.11421	0.9958					Q9Y7N1	S	231	SPCC1450.03			ribonucleoprotein (RNP) complex (predicted)	WDR43	YDR398W	QEVEKQILPKFVVPESPRKTSRKSR______
Q9Y7U5S281	Late		11.51		-0.7141	83.8	1.92324	0.9847							7.975	0.086915	0.9929					Q9Y7U5	S	281	SPCC645.06c	rgf3	lad1	RhoGEF Rgf3	NONE	YLR425W	LPKIPVQDYASGKISSPLITRTHRRAQSETL
Q9Y7Y1S402	Late		17.55												1.925	0.360076	0.9154					Q9Y7Y1	S	402	SPBC365.07c			TATA element modulatory factor homolog (predicted)	TMF1	YJR134C	INAQSRYASISSAVLSPPSEASRKFSLYESE
O14029S835	Early		48.4												1.645	0.421366	0.9509					O14029	S	835	SPAC29B12.07	sec16		multidomain vesicle coat component Sec16 (predicted)	SEC16A | SEC16B	YPL085W	PRPMSSLEHTMNSAMSPGNLQRTANLYKPMT
O14079T113	Early		42.4		-3.007	3264	3.51375	0.9897							2.368	0.292714	0.996					O14079	T	113	SPACUNK4.14	mdb1		BRCT domain protein	NONE	NONE	NVNEGSKMGVMTVPNTPQKPNLQQQKFEAIN
O14120S257	Early		62.88												3.268	0.212101	0.9221					O14120	S	257	SPAC3A11.06	mvp1		sorting nexin Mvp1 (predicted)	SNX8	YMR004W	AITPRKPFSKIPNRLSPSTQPLLSNSRHSSF
O14216S126	Early		54.47		-26.07	2749	3.43917	0.9718		-32.58	2619	3.41814	0.9949		2.211	0.313499	0.9608					O14216	S	126	SPAC6B12.11	drc1	sld2	DNA replication checkpoint protein Drc1	RECQL4	YKL108W	TPQLSRRVLNLLEDMSPIADSHVDQISDIKH
O14216S183	Early		48.65		-39.08	4979	3.69714	0.987		-30.9	4805	3.68169	0.9799		4.098	0.169143	0.9805	5.391	0.128575	0.9798		O14216	S	183	SPAC6B12.11	drc1	sld2	DNA replication checkpoint protein Drc1	RECQL4	YKL108W	TVLETPSSYRLQVYTSPNLLRVNAPCRKSLS
O14216S87	Early		47.74		-3.974	4441	3.64748	0.9779		-31.94	4868	3.68735	0.9807		4.383	0.158144	0.971	11.36	0.0610165	0.9267		O14216	S	87	SPAC6B12.11	drc1	sld2	DNA replication checkpoint protein Drc1	RECQL4	YKL108W	FQTPTKQRAETEANESPKAPRNDYLQVTPKT
O14216T111	Early		48.38		-4.436	2913	3.46434	0.9998		-17.57	2545	3.40569	0.9943		0.4494	1.54238	0.9888	0.004841	143.183	0.9855		O14216	T	111	SPAC6B12.11	drc1	sld2	DNA replication checkpoint protein Drc1	RECQL4	YKL108W	LQVTPKTVDKSLLGPTPQLSRRVLNLLEDMS
O14216T99	Early		44.56		-18.31	4610	3.6637	0.9913							1.305	0.531147	0.9381					O14216	T	99	SPAC6B12.11	drc1	sld2	DNA replication checkpoint protein Drc1	RECQL4	YKL108W	ANESPKAPRNDYLQVTPKTVDKSLLGPTPQL
O60129S481	Early		43.51		-3.393	3619	3.55859	0.9961										2.129	0.325574	0.9893		O60129	S	481	SPBC16G5.15c	fkh2		forkhead transcription factor Fkh2	NONE	YIL131C|YNL068C	NPVNSHLIYSQIQQSSPKKIDEQLHDLQGVD
O74354T225	Early		38.22							-3.371	1067	3.02816	0.9526		4.347	0.159454	0.9325					O74354	T	225	SPBC25D12.02c	dnt1		nucleolar protein Dnt1	NONE	YJL076W|YKR010C	TQEEDDNHQSFNSSLTPSQPTTYNRANFFSI
O94670S123	Early		52.98		-1.908	4195	3.62273	0.9404		-0.8883	9241	3.96572	0.9895					8.099	0.0855843	0.906		O94670	S	123	SPBC651.12c	dbl7		sequence orphan, localizing to double strand breaks Dbl7	NONE	NONE	ELPTSPTKITNIGQSSPRALRYLSPESQRIK
P54789S320	Early		48.03		-3.764	3697	3.56785	0.9843		-16.84	2568	3.4096	0.9832		0.8764	0.790903	0.972	0.7459	0.929276	0.9296		P54789	S	320	SPBC29A10.15	orc1	cdc30,orp1,rid1	origin recognition complex subunit Orc1	ORC1	YML065W	TPLPIRMLSLEEFQGSPHRKARAMLHVASVP
Q09142T57	Early		46.51		-0.5702	549.8	2.7402	0.9722		-1.672	1169	3.06781	0.9848		1.685	0.411363	0.9836	2.378	0.291483	0.9889		Q09142	T	57	SPBC685.09	orc2	orp2	origin recognition complex subunit Orc2	ORC2	YBR060C	SSTPKKGVLEDPSTLTPEVVTPRTPGHRIIK
Q09142T62	Early		45.56							-1.725	1140	3.0569	0.994		1.69	0.410146	0.9614	2.643	0.262258	0.9265		Q09142	T	62	SPBC685.09	orc2	orp2	origin recognition complex subunit Orc2	ORC2	YBR060C	KGVLEDPSTLTPEVVTPRTPGHRIIKAKGAY
Q09761S673	Early		38.69		-1.464	3842	3.58456	0.9724		-2.498	1968	3.29403	0.9762		0.07289	9.5095	0.9938	0.0009109	760.948	0.9879		Q09761	S	673	SPAC24H6.06	sld3	mug175	DNA replication pre-initiation complex subunit Sld3	NONE	YGL113W	DKASACTVENHIVTESPAHKSNKAQLFVCVP
Q10369S575	Early		46.8		-3.374	3509	3.54518	0.9668		-2.317	2365	3.37383	0.9659		3.437	0.201672	0.9699					Q10369	S	575	SPAC22E12.19	snt1	SPAC2E12.01	Set3 complex subunit Snt1	NCOR1	YCR033W	TGPRPRPTFQLTEIDSPNRRRASDCITPSIS
O13665S500	-		25.32												8.927	0.0776461	0.9051					O13665	S	500	SPBC27B12.04c	far11	csc2	SIP/FAR complex subunit, Far11/Csc2	STRIP1 | STRIP2	YNL127W	SDAVLQRIQDNAVVDSPTEELSEQAARNRKS
O13722T283	-		32.19							-0.6855	1792	3.25334	0.9723		6.198	0.111834	0.9868	5.613	0.12349	0.9501		O13722	T	283	SPAC15A10.02	taf12		transcription factor TFIID complex subunit A/ SAGA complex subunit Taf12	TAF12	YDR145W	ATQQSGLANNVEKSQTPSYMSANHLPKVDSK
O14014S174	-		41.42												3.111	0.222805	0.9893					O14014	S	174	SPAC29A4.11	rga3		Rho-type GTPase activating protein Rga3	CHN1 | CHN2	YDR379W|YOR127W	KSSVESNKSLSIEIMSPQKPPLSPFGGSRDR
O14029S734	-		33.28							-14.51	8020	3.90417	0.9474		7.771	0.0891967	0.9718					O14029	S	734	SPAC29B12.07	sec16		multidomain vesicle coat component Sec16 (predicted)	SEC16A | SEC16B	YPL085W	RHMAYEMTKSHINVISPGPSLQVNAPYTPTS
O14273S523	-		17.45		-2.757	27.75	1.44326	0.9895		-1.608	38.43	1.58467	0.9617		1.064	0.651454	0.9818					O14273	S	523	SPAC8C9.04			sequence orphan	NONE	NONE	SKHARRPSKQASAPSSPGTTSAAVPGGKKSA
O14273T500	-		18.13												4.696	0.147604	0.999					O14273	T	500	SPAC8C9.04			sequence orphan	NONE	NONE	ARKPSSTGQEPTTPSTPAKSAQSSKHARRPS
O42854T685	-		20.7							-1.437	99.33	1.99708	0.962		1.825	0.379807	0.901					O42854	T	685	SPAC23A1.17			WIP family cytoskeletal protein (predicted)	NONE	YJL020C	AGATADVESAANSPITPPRTWHSPDFTSKSF
O42924S253	-		25.83		-0.368	88.24	1.94567	0.9974		-1.002	155.2	2.19089	0.9931		4.814	0.143986	0.9903					O42924	S	253	SPBC16A3.19	eaf7		histone acetyltransferase complex subunit Eaf7	MRGBP	YNL136W	RSPKRMATEPIEPASSPAASNQAIRRSSRSR
O43065S249	-		47.82												1.816	0.381689	0.9995					O43065	S	249	SPBC1826.01c	mot1	SPBC25B2.12.c,SPBC6B1.01c	TATA-binding protein associated factor Mot1 (predicted)	BTAF1	YPL082C	IMNDLGDNVGSNSKGSPTTSIPEHKTSINNN
O59767S289	-		13.43		-1.118	525.8	2.72082	0.9982							1.728	0.401127	0.9975					O59767	S	289	SPCC1795.01c	mad3	SPCC895.02	mitotic spindle checkpoint protein Mad3	BUB1 | BUB1B	YJL013C	NISATSWVGEKLPLKSPRKLDPLGKFQVHCD
O60132S404	-		19.82												3.539	0.19586	0.9591					O60132	S	404	SPBC1706.01	tea4	wsh3	tip elongation aberrant protein Tea4	NONE	YAR014C	WIANKHKTASSATVDSPLRRSLSVDAMQSNA
O60132S540	-		30.59												7.055	0.0982491	0.9466					O60132	S	540	SPBC1706.01	tea4	wsh3	tip elongation aberrant protein Tea4	NONE	YAR014C	EKLLSPRLYSSSTPSSPTKGFQKDDEEDSEN
O74191S199	-		30.8		-1.466	286.3	2.45682	0.9997		-1.476	192.8	2.28511	0.9945		1.709	0.405586	0.993					O74191	S	199	SPBC1347.02	fkbp39		FKBP-type peptidyl-prolyl cis-trans isomerase (predicted)	NONE	YLR449W|YML074C	KKKRTKDESEQEEAASPKKNNTKKQKVEGTP
O74452T393	-		3.869												0.5375	1.28958	0.97					O74452	T	393	SPCC16C4.07	scw1		RNA-binding protein Scw1	NONE	YDL224C|YNL197C	TSRDYPFSASTISPSTPFSAYSSSHGIHQRI
O74454S160	-		19.27												3.56	0.194704	0.9874					O74454	S	160	SPCC16C4.09	sts5	orb4	RNB-like protein	DIS3L2	YDR293C	SKFSLNPSVATSTNISPRRHAKSHSVASVSS
O74463S409	-		45.98							-0.6704	881.9	2.94542	0.9409		4.674	0.148298	0.9608					O74463	S	409	SPCC1739.01		SPCC1906.05	zf-CCCH type zinc finger protein	NONE	YPL054W	NRLSSSFKQYTSSLKSPGLSTRTSSTMNSLN
O74500T251	-		3.863		-1.22	125.9	2.10003	0.9443		-1.707	157.4	2.197	0.9948		0.475	1.45926	0.9964					O74500	T	251	SPCC285.13c	nup60		nucleoporin Nup60	NONE	YAR002W	LLPAQRLSYYGPTLSTPYNRRLRHKRHSTTP
O74500T265	-		24.26							-2.332	116.5	2.06633	0.9509		1.231	0.563077	0.9917					O74500	T	265	SPCC285.13c	nup60		nucleoporin Nup60	NONE	YAR002W	STPYNRRLRHKRHSTTPISLSNSIAPSLSFQ
O74653S461	-		20.69												1.981	0.349898	0.9426					O74653	S	461	SPBC1289.04c	pob1		Boi family protein	NONE	YBL085W|YER114C	SQNSGLPSRLTEPISSPSTSSIDVDKEGTSF
O74653S549	-		43.63												4.694	0.147667	0.9248					O74653	S	549	SPBC1289.04c	pob1		Boi family protein	NONE	YBL085W|YER114C	LEELDPPKITTIDGESPSSISSRLPSSNLEQ
O74653S637	-		20.4												5.407	0.128194	0.9738					O74653	S	637	SPBC1289.04c	pob1		Boi family protein	NONE	YBL085W|YER114C	GNTFVAPSPAASLPASPPVGTELKTRPTLRS
O74760S875	-		10.23												13.16	0.0526708	0.9123					O74760	S	875	SPBC17D11.05	tif32		translation initiation factor eIF3a	EIF3A	YBR079C	LAEKAAARRANIGASSPSPGAWRRGGASAGG
O94421S405	-		58.37												1.714	0.404403	0.9678	1.396	0.496524	0.9634		O94421	S	405	SPCC1620.14c	snf22	SPCC830.01c	ATP-dependent DNA helicase Snf22	SMARCA4	YIL126W|YOR290C	VDPNTVKSAQHIPRMSPSPSASALKTQSHVP
O94466S492	-		96.05															7.106	0.0975439	0.9096		O94466	S	492	SPBC23G7.08c	rga7		Rho-type GTPase activating protein Rga7	CHN1 | CHN2	YBR260C	INSNRAASPFRPTSVSPQPSSPTKSLLFGAR
O94481S8	-		37.02												0.5157	1.34409	0.9988	0.6544	1.05921	0.976		O94481	S	8	SPCC1919.14c	bdp1		transcription factor TFIIIB complex subunit Bdp1 (predicted)	BDP1	YNL039W	________MSSQILTSPTKKSMSRFAPKFTA
O94619S485	-		25.12												4.684	0.147982	0.9334					O94619	S	485	SPBC1289.10c	adn2		transcription factor (predicted)	NONE	YER109C	LLVSQEKERKGYTSASPDRPLSQTITESSVA
O94714S153	-		25.84												1.803	0.384441	0.9294					O94714	S	153	SPCC1393.02c	spt2		non-specific DNA binding protein Spt2 (predicted)	SPTY2D1	YER161C	SGLLQSKDKRSQSPHSPKKPVKNSSSRDQPV
P06652T379	-		24.96												0.5606	1.23644	0.9969					P06652	T	379	SPAC24H6.05	cdc25	sal2	M phase inducer phosphatase Cdc25	CDC25A | CDC25B | CDC25C	YMR036C	STRLGLFKSQDLVCVTPKQSTKESERFISSH
P08096T1417	-		24.62		-1.985	249.8	2.39759	0.9867							5.353	0.129488	0.9341					P08096	T	1417	SPBC1A4.03c	top2	ptr11	DNA topoisomerase II	TOP2B | TOP2A	YNL088W	PEDDDDDFIIPGSSSTPKASSTNAEPPEDSD
P08096T44	-		29.95												7.271	0.0953304	0.9356					P08096	T	44	SPBC1A4.03c	top2	ptr11	DNA topoisomerase II	TOP2B | TOP2A	YNL088W	KASTTSSKSRAKKASTPDLRQTSLTSMTASE
P40847S19	-		30.24		-1.22	766.6	2.88457	0.9376		-1.238	298.9	2.47553	0.9923					3.575	0.193887	0.9981		P40847	S	19	SPCC1672.02c	sap1		switch-activating protein Sap1	NONE	NONE	PKMELKSYKRKNASLSPSSSPAKAQRTHLSL
P40998T9	-		40.99												11.43	0.0606428	0.996					P40998	T	9	SPBC26H8.01	thi2	nmt2	thiazole biosynthetic enzyme	NONE	YGR144W	_______MAPATAVVTPQTAFKTDLPVEKTA
P52890S172	-		33.75		-3.131	4184	3.62159	0.9527							2.556	0.271184	0.9997	1.272	0.544927	0.9224		P52890	S	172	SPBC29B5.01	atf1	gad7,mts1,SPNCRNA.353,SPNG1409,sss1	transcription factor, Atf-CREB family Atf1	NONE	NONE	PAWSAFTRGTMHNPLSPAIYDATLRPDYLNN
P52890S226	-		27.54												1.297	0.534423	0.9951	0.5519	1.25593	0.9109		P52890	S	226	SPBC29B5.01	atf1	gad7,mts1,SPNCRNA.353,SPNG1409,sss1	transcription factor, Atf-CREB family Atf1	NONE	NONE	FRSLLTPTGAGFPAPSPGTANLLGFHTFDSQ
P54789T292	-		74.11												1.033	0.671004	0.9828					P54789	T	292	SPBC29A10.15	orc1	cdc30,orp1,rid1	origin recognition complex subunit Orc1	ORC1	YML065W	RRHKRSRHNSSNLASTPKRNGYKQPLQITPL
P78871S292	-		23.33		-1.036	462.1	2.66474	0.9861							6.158	0.11256	0.9561					P78871	S	292	SPAC6F12.02	rst2		transcription factor Rst2	NONE	YDR216W|YML081W	LSGQLDDESLARMPYSPNAVSRNYAMNMTLP
Q09725S204	-		45.26		-1.591	1478	3.16967	0.9872		-10.39	5221	3.71775	0.9738		1.842	0.376301	0.9954					Q09725	S	204	SPAC31A2.05c	mis4		adherin, cohesin loading factor Mis4	NIPBL	YDR180W	DDITTPKKRLMEDTYSPRESPSKIQRLQDVL
Q09750T438	-		23.89		-1	592.2	2.77247	0.9953		-1.144	340.2	2.53173	0.9931		1.208	0.573797	0.939					Q09750	T	438	SPBC12C2.10c	pst1	SPBC21D10.01c	Clr6 histone deacetylase complex subunit Pst1	SIN3A | SIN3B	YOL004W	TQDKSTVVPQESATATPKRSPSATPTSALPP
Q09822S732	-		65.35							-0.2123	127885	5.10682	0.9332		5.038	0.137584	0.9758					Q09822	S	732	SPAC20G8.05c	cdc15		extended Fer/CIP4 (EFC) domain protein Cdc15	PSTPIP1 | PSTPIP2	YMR032W	ERSASSLSVRQSDVVSPAPSTRARGQSVSGQ
Q09868T520	-		25.44												0.5938	1.16731	0.9939	0.2934	2.36246	0.9822		Q09868	T	520	SPAC12G12.03	cip2		RNA-binding protein Cip2	CSTF2 | CSTF2T	YBL051C	LNDSKAFSDIRSMPATPLELATPFANLNVSS
Q09904S549	-		27.29							-1.324	679.1	2.83193	0.9943		8.519	0.0813649	0.9882					Q09904	S	549	SPAC30D11.04c	nup124		nucleoporin Nup124	NUP153	YOR098C	TPSITENKPSFFSQLSPKREETEKKDNAPSA
Q10076S417	-		51.71		-3.345	4812	3.68233	0.9513							5.115	0.135513	0.9952					Q10076	S	417	SPAC3H1.11	hsr1		transcription factor Hsr1	NONE	YER130C|YKL062W|YMR037C	RKRRQPSNRKTSVPRSPGGKSFVCPECSKKF
Q10109S220	-		26.61							-37.19	2445	3.38828	0.9906		3.022	0.229367	0.9902					Q10109	S	220	SPAC18G6.10	lem2	heh1	LEM domain protein Heh1/Lem2	LEMD2	YDR458C|YML034W	RSPKISHRLQTSATSSPLQHKRPFTNVPERV
Q10165S207	-		21.9												6.228	0.111295	0.966					Q10165	S	207	SPAC26A3.10	cnt6		centaurin ADOP ribosylation factor GTPase activating protein family (predicted)	ACAP1 | ACAP2 | ACAP3	NONE	SPLTTSQTVQTQPPQSPEAKTELSLINTKTV
Q10411S121	-		4.508		-3.864	105	2.02119	0.9619		-1.287	74.41	1.87163	0.9998		3.409	0.203329	0.9931					Q10411	S	121	SPAC1F3.06c	spo15		sporulation protein Spo15	NONE	NONE	PSNASWLLVRGGLLDSPILDINSVTQKSNLL
Q1MTQ7S611	-		115.3															3.874	0.178923	0.9365		Q1MTQ7	S	611	SPBC15D4.01c	klp9	SPBC2D10.21c	kinesin-like protein Klp9	KIF20B | KIF23 | KIF20A	NONE	SPSPKKKVVSPIKPLSPSRRPPLTSLYSGTT
Q9HDY1T494	-		10.65							-0.6096	0.3415	-0.466609	0.9989		0.5219	1.32812	0.9268					Q9HDY1	T	494	SPAPB1A10.09	ase1		antiparallel microtubule cross-linking factor Ase1	PRC1	YOR058C	ANRPKTATTTDSVNRTPSQRGRVAVPSTPSV
Q9P6P7T297	-		79.44												1.148	0.603787	0.9781					Q9P6P7	T	297	SPAC644.16			RNA-binding protein (predicted)	CSTF2 | CSTF2T	YGL044C	YASTPSAAVGSSRGSTPASATVPISPARGFP
Q9P7E8T148	-		9.238		-2.45	126.1	2.10072	0.9867		-1.445	43.57	1.63919	0.9897		4.03	0.171997	0.9806					Q9P7E8	T	148	SPAPJ760.02c	abp1	app1	cofilin/tropomyosin family, drebrin ortholog Abp1	DBNL	YCR088W	ADASGSKYSVHTSNSTPQSKHNAFYDASQTF
Q9P7E8T297	-		17.93												8.9	0.0778817	0.976					Q9P7E8	T	297	SPAPJ760.02c	abp1	app1	cofilin/tropomyosin family, drebrin ortholog Abp1	DBNL	YCR088W	TGSSYRSAESSHAPTTPDHFKLTPLTKLEPQ
Q9UR17T10	-		22.92												1.512	0.458431	0.9904					Q9UR17	T	10	SPBC21B10.04c	nrf1		GTPase regulator Nrf1	NONE	YER072W	______MSTQPLLQTTPGKRIALPVRVEPKV
Q9USS2S596	-		25.56		-1.064	379.7	2.57944	0.9833							3.98	0.174158	0.9942					Q9USS2	S	596	SPBC557.04	ppk29		Ark1/Prk1 family protein kinase Ppk29	AAK1 | BMP2K	YBR059C|YIL095W|YNL020C	PSSTSRSSVKITGPSSPNARSMAYEQHSFNL
Q9UT17T193	-		40.48												0.5956	1.16378	0.9561					Q9UT17	T	193	SPAC9.11			sequence orphan	NONE	NONE	SPLRHPILLSETEPGTPTKNDSPAYIGLPSQ
Q9UU83S74	-		24.03												0.9799	0.707365	0.9934					Q9UU83	S	74	SPCP1E11.04c	pal1		membrane associated protein Pal1	NONE	YDR348C	IQKKKEPSPASSASASPVKKSAEALAERSNS
Q9UU99T476	-		11.8		-1.1	136.4	2.13481	0.9995		-1.153	173	2.23805	0.998		4.537	0.152777	0.9936					Q9UU99	T	476	SPCC23B6.04c			sec14 cytosolic factor family (predicted)	NONE	YNL231C|YNL264C	MNPKLQGGNSVTAPSTPSKVLPAMSPKVAPK
Q9UUI2S66	-		25.48		-1.132	282.6	2.45117	0.9435		-1.216	258.9	2.41313	0.9482		4.222	0.164175	0.9559					Q9UUI2	S	66	SPAC22F8.12c	shf1		small histone ubiquitination factor Shf1	PPHLN1	YPL055C	SYDSPSSSTNSKEHNSPYHYRVPSNNSTRAS
Q9UUI7T66	-		33.56												2.249	0.308202	0.9556					Q9UUI7	T	66	SPAC22F8.05			alpha,alpha-trehalose-phosphate synthase (predicted)	NONE	YML100W|YMR261C	ILTRLSISKSESGQATPVLTPQLEGMNDYFS
Q9UUI7T70	-		23.75		-3.815	1002	3.00087	0.9952		-3.202	1400	3.14613	0.9836		1.305	0.531147	0.9575					Q9UUI7	T	70	SPAC22F8.05			alpha,alpha-trehalose-phosphate synthase (predicted)	NONE	YML100W|YMR261C	LSISKSESGQATPVLTPQLEGMNDYFSLGPS
Q9UUJ3S645	-		45.26															0.6068	1.1423	0.9866		Q9UUJ3	S	645	SPAC1952.16	rga9		RhoGAP, GTPase activator towards Rho/Rac/Cdc42-like small GTPases (predicted)	NONE	NONE	TPPVEIERALTPITTSPQKLKLPRSSSPCKN
Q9UUJ3S662	-		28.72												3.976	0.174333	0.9902					Q9UUJ3	S	662	SPAC1952.16	rga9		RhoGAP, GTPase activator towards Rho/Rac/Cdc42-like small GTPases (predicted)	NONE	NONE	QKLKLPRSSSPCKNPSPTRRFRPF_______
O13845T112															0.7477	0.927039	0.9989	0.4942	1.40256	0.9895		O13845	T	112	SPAC19G12.07c	rsd1		RNA-binding protein Rsd1 (predicted)	RBM39 | RBM23	NONE	SGYNDDVVTNSSSHRTPRHHRRSYSPRSDYG
O14064S229															5.063	0.136904	0.901					O14064	S	229	SPCC962.02c	bir1	cut17,pbh1,SPCP31B10.10c	survivin, Bir1	BIRC2 | BIRC3	YJR089W	IDPEDLTEDNSILPVSPTRDSTKSHKTLNFS
O14200S405															5.942	0.116652	0.9895					O14200	S	405	SPAC5D6.07c	pxa1		PXA domain protein Pxa1	NONE	NONE	RTRENLLSLIPSAVSSPTKANTNKSHQRSFS
O14335T248															4.687	0.147887	0.955					O14335	T	248	SPBC1D7.02c	scr1		transcription factor Scr1	NONE	YER028C|YGL035C|YGL209W	LASAAANQLDAAPRITPTKSSGVNLMPLSNA
O43013T461										-1.784	444.4	2.64777	0.9933		0.8157	0.849757	0.9982					O43013	T	461	SPBC2G2.14	csi1		chromosome segregation impaired protein 1	NONE	NONE	ENQSLQADTATLEQLTPIPKARWNQLANKHP
O60094S945					-3.326	287.1	2.45803	0.9817		-0.7325	224	2.35025	0.9842		6.124	0.113185	0.9712					O60094	S	945	SPBC14C8.14c	pol5		DNA polymerase phi	MYBBP1A	YEL055C	AQQRLKHQQTSTAASSPQKTGHHENEKTNH_
O74360T212															1.202	0.576662	0.9672					O74360	T	212	SPBC28E12.03	rga4		Rho-type GTPase activating protein Rga4	CHN2 | CHN1	YDR379W|YOR127W	NSLRPQLKVQTNGYETPGDINSAKSYKDIQK
O74500S305															1.406	0.492992	1					O74500	S	305	SPCC285.13c	nup60		nucleoporin Nup60	NONE	YAR002W	NVSFNDTSFTNVPTSSPLHQSTTANHPEKTP
O74798T93										-0.7126	28.81	1.45954	0.9281		4.025	0.17221	0.9731					O74798	T	93	SPBC2D10.04			arrestin Aly1 related, implicated in endocytosis	NONE	YJL084C|YKR021W	SSSNTGGNVLPNPALTPVRNMSNKPPLTWSP
O94525T161										-0.6904	58.72	1.76879	0.9105		3.431	0.202025	0.9635					O94525	T	161	SPBC609.01			ribonuclease II (RNB) family	DIS3L2	NONE	PVTESFEAFTQGMQTTPQRAGAGVSTATSHT
O94547T463															0.3175	2.18314	0.9995					O94547	T	463	SPCC1322.08	srk1	mkp1	MAPK-activated protein kinase Srk1	NONE	YGL158W|YLR248W	FLEPEDVAAAGSAARTPGVNSLREVFNISYA
P01129S196															1.61	0.430526	0.9991	0.9365	0.740146	0.9587		P01129	S	196	SPBC336.12c	cdc10		MBF transcription factor complex subunit Cdc10	NONE	YLR182W	SSISKNLNTSSFNTRSPLRNHNFSNPSKSSK
P08096S1401																		6.6	0.105022	0.9333		P08096	S	1401	SPBC1A4.03c	top2	ptr11	DNA topoisomerase II	TOP2B | TOP2A	YNL088W	SAKNKGKKASSVKKQSPEDDDDDFIIPGSSS
P27574T242															0.02303	30.0976	0.991					P27574	T	242	SPAC26F1.10c	pyp1		tyrosine phosphatase Pyp1	PTPN1 | PTPN2	YER075C|YOR208W	NKDNKSSPFGSATVQTPCLHSVPDAFTNPDV
P87236S301															0.6781	1.02219	0.9913					P87236	S	301	SPCC4G3.11	mug154		conserved fungal protein	NONE	YDL089W	SVHHLHDSGISRDSSSPFKRFPHLSDGSSRF
Q09904S449					-1.093	669	2.82543	0.9949		-0.9906	645.7	2.81003	0.9915		0.6136	1.12964	0.9993					Q09904	S	449	SPAC30D11.04c	nup124		nucleoporin Nup124	NUP153	YOR098C	PLSKDTEAPKSQFSSSPTKESTTRKSEVEPP
Q10218T58															2.299	0.301499	0.9685					Q10218	T	58	SPAC4H3.11c	ppc89	mug127	spindle pole body protein Ppc89	CEP57 | CEP57L1	NONE	PRSGKREDFEPFFQDTPNTKSLSKHFHDFTM
Q10362S583															0.4344	1.59564	0.9952					Q10362	S	583	SPAC22E12.11c	set3		histone lysine methyltransferase Set3	KMT2E	YJL105W|YKR029C	SLSRRSASPLQHPRTSPDMLDKTSPCKRGLG
Q9P6S5T193										-1.273	111	2.04532	0.9894		4.799e-05	14443.6	0.9952					Q9P6S5	T	193	SPBC27.02c	ask1	mug181	DASH complex subunit Ask1	NONE	YKL052C	ALLHRVLDTNWQVQVTPREPKNLQSQEVMDI
Q9USS2S769															7.834	0.0884793	0.919					Q9USS2	S	769	SPBC557.04	ppk29		Ark1/Prk1 family protein kinase Ppk29	AAK1 | BMP2K	YBR059C|YIL095W|YNL020C	KKRPSFHDKNPYFKFSPSKYVDEGLEGESEL
Q9UU99S551																		0.1789	3.8745	0.9986		Q9UU99	S	551	SPCC23B6.04c			sec14 cytosolic factor family (predicted)	NONE	YNL231C|YNL264C	STKSTVASPIKANENSPALKSKASFEFPKEL
