# Supplementary material for: CDK Substrate Phosphorylation and Ordering the Cell Cycle
Source: Cell. 2016 Dec 15;167(7):1750–1761.e16. doi: 10.1016/j.cell.2016.11.034 (PMC5161751; doi:10.1016/j.cell.2016.11.034)
Supplement: Table S2. Annotation Enrichment of CDK Substrate Sites, Related to Figures 1 and 2 — GO and other annotation categories for which early, mid, late or all CDK substrate sites are significantly and >1.5 fold enriched. See STAR Methods for details of how the enrichment analysis was performed. [file mmc2.xlsx]

## Sheet: Table S2
Selection column	Category column	Annotation	Total size	Selection size	Category size	Intersection size	Enrichment factor	P value	Benj. Hoch. FDR
CDK substrate sites	Human ortholog = Cdk1/Cdk2 substrate (Phosposite plus, Hornbeck et al., 2015)	+	6205	275	399	37	2.0924	6.9064e-06	2.7626e-05
CDK substrate sites	S. cerevisae ortholog = Cdc28 target [S*/T*P > -2x] (Holt et al., 2009)	+	6205	275	737	68	2.0819	6.8594e-10	2.7438e-09
CDK substrate sites	S. cerevisae ortholog = Cdc28 target [S*/T*P > -4x] (Holt et al., 2009)	+	6205	275	307	51	3.7484	2.7927e-17	1.1171e-16
Selection column	Category column	Annotation	Total size	Selection size	Category size	Intersection size	Enrichment factor	P value	Benj. Hoch. FDR
CDK substrate sites	GOBP slim	DNA packaging	6205	275	82	13	3.5772	4.2915e-05	0.0023818
CDK substrate sites	GOBP slim	chromosome segregation	6205	275	182	24	2.9754	9.2592e-07	8.2221e-05
CDK substrate sites	GOBP slim	DNA metabolic process	6205	275	358	41	2.5841	7.6182e-09	3.3825e-06
CDK substrate sites	GOBP slim	cell division	6205	275	335	36	2.4247	3.1841e-07	3.5343e-05
CDK substrate sites	GOBP slim	regulation of mitotic cell cycle	6205	275	585	52	2.0057	3.1828e-07	4.0376e-05
CDK substrate sites	GOBP slim	chromosome organization	6205	275	581	48	1.8641	6.8951e-06	0.00047099
CDK substrate sites	GOBP slim	regulation of cell cycle	6205	275	769	63	1.8485	2.8355e-07	4.1965e-05
CDK substrate sites	GOBP slim	organelle organization	6205	275	1651	115	1.5717	8.4768e-09	2.5091e-06
CDK substrate sites	GOBP slim	cellular component organization	6205	275	2071	140	1.5253	3.5063e-10	3.1136e-07
CDK substrate sites	GOBP slim	nuclear pore	6205	275	98	13	2.9931	0.00025656	0.018062
CDK substrate sites	GOBP slim	macromolecular complex	6205	275	1927	111	1.2997	0.00019137	0.016841
Selection column	Category column	Annotation	Total size	Selection size	Category size	Intersection size	Enrichment factor	P value	Benj. Hoch. FDR
CDK substrate sites	GOBP name	cellular component organization	6205	275	2071	140	1.5253	3.5063e-10	6.9734e-07
CDK substrate sites	GOBP name	regulation of cellular component organization	6205	275	805	56	1.5696	0.00013518	0.013309
CDK substrate sites	GOBP name	organelle organization	6205	275	1651	115	1.5717	8.4768e-09	5.6195e-06
CDK substrate sites	GOBP name	cellular component organization at cellular level	6205	275	1944	136	1.5785	6.4121e-11	2.1254e-07
CDK substrate sites	GOCC name	non-membrane-bounded organelle	6205	275	636	45	1.5965	0.00041584	0.018815
CDK substrate sites	GOCC name	intracellular non-membrane-bounded organelle	6205	275	636	45	1.5965	0.00041584	0.019242
CDK substrate sites	GOCC name	nuclear part	6205	275	1429	105	1.6579	3.008e-09	7.6555e-07
CDK substrate sites	GOCC name	cytoskeletal part	6205	275	724	56	1.7453	7.9286e-06	0.00080714
CDK substrate sites	GOBP name	cell cycle phase	6205	275	603	47	1.7587	3.6312e-05	0.0047511
CDK substrate sites	GOBP name	regulation of cell cycle	6205	275	769	63	1.8485	2.8355e-07	8.056e-05
CDK substrate sites	GOBP name	chromosome organization	6205	275	581	48	1.8641	6.8951e-06	0.0012466
CDK substrate sites	GOBP name	negative regulation of biological process	6205	275	719	61	1.9143	1.3581e-07	4.5018e-05
CDK substrate sites	GOBP name	cell cycle process	6205	275	1058	92	1.9621	5.9442e-12	5.9109e-08
CDK substrate sites	GOBP name	negative regulation of cellular process	6205	275	687	61	2.0035	2.6514e-08	1.2555e-05
CDK substrate sites	GOBP name	regulation of mitotic cell cycle	6205	275	585	52	2.0057	3.1828e-07	8.554e-05
CDK substrate sites	GOCC name	nuclear chromosome part	6205	275	545	52	2.1529	3.3659e-08	5.7108e-06
CDK substrate sites	GOBP name	regulation of cell cycle process	6205	275	508	51	2.2652	8.8077e-09	5.474e-06
CDK substrate sites	GOCC name	chromosomal part	6205	275	646	67	2.3402	5.4249e-12	2.209e-09
CDK substrate sites	GOBP name	microtubule cytoskeleton organization	6205	275	231	24	2.3443	4.9372e-05	0.0060612
CDK substrate sites	GOBP name	cell division	6205	275	335	36	2.4247	3.1841e-07	8.3323e-05
CDK substrate sites	GOBP name	DNA metabolic process	6205	275	358	41	2.5841	7.6182e-09	5.4111e-06
CDK substrate sites	GOBP name	microtubule-based process	6205	275	273	33	2.7275	6.7812e-08	2.5935e-05
CDK substrate sites	GOBP name	regulation of G2/M transition of mitotic cell cycle	6205	275	167	21	2.8373	9.1192e-06	0.0015909
CDK substrate sites	GOBP name	regulation of interphase of mitotic cell cycle	6205	275	189	24	2.8652	1.8078e-06	0.00040856
CDK substrate sites	GOBP name	negative regulation of cell cycle	6205	275	255	33	2.92	1.3007e-08	7.6082e-06
CDK substrate sites	GOBP name	chromosome segregation	6205	275	182	24	2.9754	9.2592e-07	0.00021922
CDK substrate sites	GOBP name	regulation of cell cycle arrest	6205	275	196	26	2.9931	2.9088e-07	8.0348e-05
CDK substrate sites	GOCC name	pore complex	6205	275	98	13	2.9931	0.00025656	0.013746
CDK substrate sites	GOCC name	nuclear pore	6205	275	98	13	2.9931	0.00025656	0.014118
CDK substrate sites	GOBP name	cell cycle checkpoint	6205	275	195	26	3.0085	2.632e-07	8.1789e-05
CDK substrate sites	GOBP name	sister chromatid segregation	6205	275	127	17	3.0203	2.8594e-05	0.0040048
CDK substrate sites	GOBP name	mitotic sister chromatid segregation	6205	275	127	17	3.0203	2.8594e-05	0.0040621
CDK substrate sites	GOBP name	maintenance of location	6205	275	110	16	3.282	1.7615e-05	0.0028716
CDK substrate sites	GOBP name	maintenance of protein location	6205	275	103	15	3.286	3.137e-05	0.0042154
CDK substrate sites	GOBP name	DNA conformation change	6205	275	95	14	3.3252	4.9856e-05	0.0059731
CDK substrate sites	GOBP name	mitotic cell cycle checkpoint	6205	275	149	22	3.3315	3.8805e-07	9.8944e-05
CDK substrate sites	GOBP name	negative regulation of cell cycle process	6205	275	243	36	3.3428	6.2056e-11	3.0854e-07
CDK substrate sites	GOBP name	maintenance of location in cell	6205	275	108	16	3.3428	1.4008e-05	0.0024017
CDK substrate sites	GOBP name	maintenance of protein location in cell	6205	275	101	15	3.351	2.4939e-05	0.003647
CDK substrate sites	GOBP name	spindle organization	6205	275	94	14	3.3605	4.4405e-05	0.0055195
CDK substrate sites	GOBP name	attachment of spindle microtubules to kinetochore	6205	275	71	11	3.4958	0.00019776	0.018379
CDK substrate sites	GOBP name	DNA packaging	6205	275	82	13	3.5772	4.2915e-05	0.0054018
CDK substrate sites	GOBP name	chromosome condensation	6205	275	82	13	3.5772	4.2915e-05	0.0054711
CDK substrate sites	GOBP name	microtubule anchoring	6205	275	92	15	3.6789	8.1228e-06	0.0014424
CDK substrate sites	GOBP name	protein-DNA complex subunit organization	6205	275	60	10	3.7606	0.00020956	0.019118
CDK substrate sites	GOBP name	protein-DNA complex assembly	6205	275	60	10	3.7606	0.00020956	0.019295
CDK substrate sites	GOBP name	mitotic spindle organization	6205	275	78	13	3.7606	2.5264e-05	0.003641
CDK substrate sites	GOCC name	spindle pole body	6205	275	52	9	3.9052	0.00032199	0.015609
CDK substrate sites	GOBP name	attachment of spindle microtubules to chromosome	6205	275	85	15	3.9818	3.022e-06	0.00062606
CDK substrate sites	GOCC name	microtubule associated complex	6205	275	64	12	4.2307	1.5498e-05	0.0013719
CDK substrate sites	GOBP name	negative regulation of mitotic cell cycle	6205	275	98	20	4.6048	5.4522e-09	4.1705e-06
CDK substrate sites	GOBP name	negative regulation of G2/M transition of mitotic cell cycle	6205	275	98	20	4.6048	5.4522e-09	4.5181e-06
CDK substrate sites	GOBP name	DNA strand elongation	6205	275	43	9	4.7226	7.3436e-05	0.0083937
CDK substrate sites	GOBP name	DNA integrity checkpoint	6205	275	73	16	4.9455	6.5989e-08	2.6248e-05
CDK substrate sites	GOBP name	DNA strand elongation involved in DNA replication	6205	275	37	9	5.4885	2.1108e-05	0.0033317
CDK substrate sites	GOCC name	replication fork	6205	275	61	15	5.5484	3.3526e-08	6.2054e-06
CDK substrate sites	GOBP name	DNA-dependent DNA replication initiation	6205	275	40	10	5.6409	5.6809e-06	0.0010461
CDK substrate sites	GOCC name	nuclear replication fork	6205	275	58	15	5.8354	1.6099e-08	3.2777e-06
CDK substrate sites	GOCC name	chromosome passenger complex	6205	275	23	6	5.8862	0.00034109	0.01615
CDK substrate sites	GOBP name	protein import into nucleus, docking	6205	275	29	8	6.2245	2.293e-05	0.0034548
CDK substrate sites	GOBP name	mitotic cell cycle DNA replication checkpoint	6205	275	48	15	7.0511	9.1098e-10	1.2941e-06
CDK substrate sites	GOBP name	DNA replication checkpoint	6205	275	48	15	7.0511	9.1098e-10	1.5098e-06
CDK substrate sites	GOCC name	protein-DNA complex	6205	275	44	15	7.6921	2.2765e-10	7.7249e-08
CDK substrate sites	GOCC name	condensed chromosome inner kinetochore	6205	275	20	7	7.8973	1.3608e-05	0.0012593
CDK substrate sites	GOBP name	positive regulation of DNA metabolic process	6205	275	13	5	8.6783	0.00014879	0.014091
CDK substrate sites	GOCC name	DNA replication preinitiation complex	6205	275	33	13	8.8887	4.6582e-10	1.3549e-07
CDK substrate sites	GOBP name	positive regulation of transcription during meiosis	6205	275	12	5	9.4015	9.5736e-05	0.010462
CDK substrate sites	GOBP name	DNA replication preinitiation complex assembly	6205	275	14	7	11.282	7.8574e-07	0.00019057
CDK substrate sites	GOBP name	attachment of spindle microtubules to kinetochore involved in meiotic sister chromatid segregation	6205	275	8	4	11.282	0.00022117	0.019463
CDK substrate sites	GOCC name	chromosome, centromeric core region	6205	275	8	4	11.282	0.00022117	0.012508
Selection column	Category column	Annotation	Total size	Selection size	Category size	Intersection size	Enrichment factor	P value	Benj. Hoch. FDR
Mid substrates sites	GOBP name	chromosome organization	5553	13	530	7	5.6417	6.5902e-05	0.015373
Late substrates sites	GOBP name	attachment of spindle microtubules to kinetochore involved in meiotic sister chromatid segregation	5553	165	6	4	22.436	1.0639e-05	0.0040701
Late substrates sites	GOBP name	stress-activated MAPK cascade	5553	165	16	5	10.517	6.9081e-05	0.015365
Late substrates sites	GOBP name	mitotic spindle organization	5553	165	61	9	4.9654	5.6819e-05	0.015095
Late substrates sites	GOBP name	attachment of spindle microtubules to chromosome	5553	165	71	10	4.7401	3.3204e-05	0.0099237
Late substrates sites	GOBP name	spindle organization	5553	165	75	10	4.4873	5.3146e-05	0.014522
Late substrates sites	GOBP name	microtubule anchoring	5553	165	77	10	4.3707	6.6408e-05	0.015122
Late substrates sites	GOBP name	maintenance of location in cell	5553	165	90	11	4.1133	5.0604e-05	0.014235
Late substrates sites	GOBP name	maintenance of location	5553	165	92	11	4.0239	6.1745e-05	0.01554
Late substrates sites	GOBP name	chromosome segregation	5553	165	162	17	3.5316	3.8378e-06	0.0017479
Late substrates sites	GOBP name	cell division	5553	165	301	28	3.1307	3.2826e-08	3.9244e-05
Late substrates sites	GOBP name	microtubule-based process	5553	165	244	22	3.0344	1.8064e-06	0.0010163
Late substrates sites	GOBP name	negative regulation of cell cycle process	5553	165	219	19	2.9198	1.5857e-05	0.0058328
Late substrates sites	GOBP name	microtubule cytoskeleton organization	5553	165	202	17	2.8323	6.3809e-05	0.015257
Late substrates sites	GOBP name	negative regulation of cell cycle	5553	165	225	18	2.6924	7.4204e-05	0.015771
Late substrates sites	GOBP name	regulation of cell cycle process	5553	165	454	29	2.1497	3.4121e-05	0.0098889
Late substrates sites	GOBP name	cell cycle process	5553	165	970	59	2.047	5.5301e-09	1.3223e-05
Late substrates sites	GOBP name	negative regulation of cellular process	5553	165	588	35	2.0032	2.1907e-05	0.0074827
Late substrates sites	GOBP name	negative regulation of biological process	5553	165	618	35	1.906	5.9216e-05	0.015307
Late substrates sites	GOBP name	regulation of cell cycle	5553	165	693	39	1.894	2.4716e-05	0.0076253
Late substrates sites	GOBP name	cellular component organization at cellular level	5553	165	1741	79	1.5271	2.6448e-06	0.0014053
Late substrates sites	GOCC name	chromosome, centromeric core region	5553	165	6	4	22.436	1.0639e-05	0.0019228
Late substrates sites	GOCC name	condensed chromosome inner kinetochore	5553	165	17	7	13.858	2.6277e-07	7.4626e-05
Late substrates sites	GOCC name	monopolin complex	5553	165	10	4	13.462	0.00013239	0.016449
Late substrates sites	GOCC name	chromosomal part	5553	165	581	34	1.9695	4.0499e-05	0.0061933
Late substrates sites	GOCC name	cytoskeletal part	5553	165	668	36	1.8137	0.00012209	0.01618
Early substrates sites	GOBP name	DNA replication preinitiation complex assembly	5553	16	10	5	173.53	2.4814e-11	2.3732e-07
Early substrates sites	GOBP name	DNA strand elongation involved in DNA replication	5553	16	28	5	61.975	9.337e-09	1.786e-05
Early substrates sites	GOBP name	DNA strand elongation	5553	16	30	5	57.844	1.3485e-08	2.1495e-05
Early substrates sites	GOBP name	mitotic cell cycle DNA replication checkpoint	5553	16	49	6	42.497	2.5507e-09	8.1317e-06
Early substrates sites	GOBP name	DNA replication checkpoint	5553	16	49	6	42.497	2.5507e-09	1.2198e-05
Early substrates sites	GOBP name	protein-DNA complex subunit organization	5553	16	54	5	32.135	2.8525e-07	0.00018187
Early substrates sites	GOBP name	protein-DNA complex assembly	5553	16	54	5	32.135	2.8525e-07	0.00019486
Early substrates sites	GOBP name	DNA-dependent DNA replication initiation	5553	16	44	4	31.551	5.7233e-06	0.0024881
Early substrates sites	GOBP name	DNA integrity checkpoint	5553	16	68	6	30.623	1.9286e-08	2.635e-05
Early substrates sites	GOBP name	negative regulation of mitotic cell cycle	5553	16	83	6	25.089	6.4709e-08	5.6261e-05
Early substrates sites	GOBP name	negative regulation of G2/M transition of mitotic cell cycle	5553	16	83	6	25.089	6.4709e-08	6.1887e-05
Early substrates sites	GOBP name	regulation of G2/M transition of mitotic cell cycle	5553	16	155	7	15.674	1.0357e-07	8.2542e-05
Early substrates sites	GOBP name	mitotic cell cycle checkpoint	5553	16	140	6	14.874	1.4483e-06	0.00086572
Early substrates sites	GOBP name	regulation of interphase of mitotic cell cycle	5553	16	170	7	14.291	1.952e-07	0.00014361
Early substrates sites	GOBP name	cell cycle checkpoint	5553	16	179	6	11.633	6.0278e-06	0.0025065
Early substrates sites	GOBP name	regulation of cell cycle arrest	5553	16	181	6	11.505	6.4255e-06	0.0025606
Early substrates sites	GOBP name	DNA metabolic process	5553	16	323	9	9.6705	5.2135e-08	5.5403e-05
Early substrates sites	GOBP name	negative regulation of cell cycle process	5553	16	219	6	9.5086	1.9055e-05	0.0067497
Early substrates sites	GOBP name	negative regulation of cell cycle	5553	16	225	6	9.255	2.22e-05	0.0073214
Early substrates sites	GOCC name	origin recognition complex	5553	16	10	3	104.12	2.3176e-06	0.00046074
Early substrates sites	GOCC name	nuclear origin of replication recognition complex	5553	16	10	3	104.12	2.3176e-06	0.00051193
Early substrates sites	GOCC name	DNA replication preinitiation complex	5553	16	30	9	104.12	1.1595e-17	2.3051e-14
Early substrates sites	GOCC name	protein-DNA complex	5553	16	44	9	70.99	5.6441e-16	5.6103e-13
Early substrates sites	GOCC name	nuclear replication fork	5553	16	58	9	53.855	8.3283e-15	5.5189e-12
Early substrates sites	GOCC name	replication fork	5553	16	59	9	52.942	9.8149e-15	4.878e-12
Early substrates sites	GOCC name	pre-replicative complex	5553	16	23	3	45.269	3.3175e-05	0.0054959
Early substrates sites	GOCC name	nucleoplasm part	5553	16	347	10	10.002	4.4127e-09	1.7545e-06
Early substrates sites	GOCC name	nuclear chromosome part	5553	16	485	10	7.1559	1.1093e-07	3.6756e-05
Early substrates sites	GOCC name	chromosomal part	5553	16	581	10	5.9735	6.1135e-07	0.00015192
Early substrates sites	GOCC name	nuclear part	5553	16	1268	11	3.0108	0.00010266	0.014578
Early substrates sites	GOMF name	DNA replication origin binding	5553	16	11	3	94.653	3.1792e-06	0.011712
Selection column	Category column	Annotation	Total size	Selection size	Category size	Intersection size	Enrichment factor	P value	Benj. Hoch. FDR
Early substrates sites	subcellular localisation	nucleus>cytosol	5553	16	303	5	5.7271	0.0011149	0.0044597
Late substrates sites	subcellular localisation	spindle microtubules	5553	165	74	12	5.4575	1.2186e-06	2.4372e-06
Late substrates sites	subcellular localisation	spindle pole body	5553	165	294	24	2.7473	3.3979e-06	1.3592e-05
