# Supplementary material for: CDK Substrate Phosphorylation and Ordering the Cell Cycle
Source: Cell. 2016 Dec 15;167(7):1750–1761.e16. doi: 10.1016/j.cell.2016.11.034 (PMC5161751; doi:10.1016/j.cell.2016.11.034)
Supplement: Table S3. S. pombe Strain Genotypes, Related to STAR Methods [file mmc3.xlsx]

## Sheet: Table S3
S. pombe strains used in this study
Strain ID	Strain name	Mating type	Genotype
MS230	cdc13-L-cdc2(as) Δ2Δ13 ΔCCP SILAC+	h +	car2∆::hphMX6_arg1-230_lys3-37_leu1Δ::Pcdc13::cdc13-L-cdc2(as)::cdc13 3'UTR::ura4+_cdc2Δ::kanMX6_cdc13Δ::natMX6_cig1Δ::ura4+_cig2Δ::ura4+_puc1Δ::ura4+_ura4-D18
MS122	cdc13-L-cdc2(as) Δ2Δ13 SILAC+	h +	car2∆::hphMX6_arg1-230_lys3-37_leu1Δ::Pcdc13::cdc13-L-cdc2(as)::cdc13 3'UTR::ura4+_cdc2Δ::KanMX6_cdc13Δ::natMX6_ura4-D18
MS212	sld3-5flag orc2-v5 nsk1-GFP cdc13-L-cdc2(as) Δ2Δ13 ΔCCP	h +	sld3-5flag::ura4+_orc2-v5::hphMX6_nsk1-GFP::kanMX6_leu1Δ::Pcdc13::cdc13-L-cdc2(as)::cdc13 3'UTR::ura4+_cdc2Δ::scLeu2_cdc13Δ::natMX6_cig1Δ::ura4+_cig2Δ::ura4+_puc1Δ::ura4+_(ura4-D18?)
MS132	sld3-5flag orc2-v5 nsk1-GFP cdc13-L-cdc2(as) Δ2Δ13	h +	sld3-5flag::ura4+_orc2-v5::hphMX6_nsk1-GFP::kanMX6_leu1Δ::Pcdc13::cdc13-L-cdc2(as)::cdc13 3'UTR::ura4+_cdc2Δ::scLeu2_cdc13Δ::natMX6_(ura4-D18?)
MS86	cdc13-L-cdc2AF(as) Δ2Δ13 ΔCCP SILAC+	h +	car2∆::hphMX6_arg1-230_lys3-37_leu1+_leu1Δ::Pcdc13::cdc13-L-cdc2AF(as)::cdc13 3'UTR::ura4+_cdc2Δ::kanMX6_cdc13Δ::natMX6_cig1Δ::ura4+_cig2Δ::ura4+_puc1Δ::ura4+_ura4-D18
MS87	cdc13-L-cdc2(as) Δ2Δ13 ΔCCP rad3Δ SILAC+	h +	rad3Δ::blastMX6_car2∆::hphMX6_arg1-230_lys3-37_leu1+_leu1Δ::Pcdc13::cdc13-L-cdc2(as)::cdc13 3'UTR::ura4+_cdc2Δ::kanMX6_cdc13Δ::natMX6_cig1Δ::ura4+_cig2Δ::ura4+_puc1Δ::ura4+_ura4-D18
MS108	cdc13-L-cdc2(as) Δ2Δ13ΔCCP	h +	leu1Δ::Pcdc13::cdc13-L-cdc2(as)::cdc13 3'UTR::ura4+_cdc2Δ::kanMX6_cdc13Δ::natMX6_cig1Δ::ura4+_cig2Δ::ura4+_puc1Δ::ura4+_ura4-D18
MS213	cdc13-L-cdc2(as) Δ2Δ13 ΔCCP SILAC+	h +	car2∆::hphMX6_arg1-230_lys3-37_leu1+_leu1Δ::Pcdc13::cdc13-L-cdc2(as)::cdc13 3'UTR::ura4+_cdc2Δ::KanMX6_cdc13Δ::natMX6_cig1Δ::ura4+_cig2Δ::ura4+_puc1Δ::ura4+_ura4-D18
MS131	cdc2(as) SILAC+	h +	cdc2(as)M17::bsdMX6_car2∆::hphMX6_arg1-230_lys3-37
MS200	cdc2(as) ∆CCP SILAC+	h +	cdc2(as)M17::bsdMX6_car2∆::hphMX6_arg1-230_lys3-37_cig1Δ::ura4+_cig2Δ::ura4+_puc1Δ::ura4+_ura4-D18
MS278	cdc2(as)	h -	cdc2(as)M17::bsdMX6
MS282	cdc2(as) ΔCCP	h +	cdc2(as)M17::bsdMX6_cig1Δ::ura4+_cig2Δ::ura4+_puc1Δ::ura4+_(ura4-D18?)
MS67	cdc2(as) ΔCCP rum1∆	h +	cdc2(as)M17::bsdMX6_rum1∆::hphMX6_cig1Δ::ura4+_cig2Δ::ura4+_puc1Δ::ura4+_(ura4-D18?)
MS306	cdc13-L-cdc2(as) Δ2Δ13ΔCCP nmt41-mdb1-v5	h +	rip41x-mdb1-v5 (intergrated)_leu1Δ::Pcdc13::cdc13-L-cdc2(as)::cdc13 3'UTR::ura4+_cdc2Δ::kanMX6_cdc13Δ::natMX6_cig1Δ::ura4+_cig2Δ::ura4+_puc1Δ::ura4+_ura4-D18
MS307	cdc13-L-cdc2(as) Δ2Δ13ΔCCP nmt41-mdb1([RK]-X-L-X-{0,1}-[FYLIVMP] - AAA)-v5	h +	rip41x-mdb1([RK]-X-L-X-{0,1}-[FYLIVMP] - AAA)-v5 (integrated)_leu1Δ::Pcdc13::cdc13-L-cdc2(as)::cdc13 3'UTR::ura4+_cdc2Δ::kanMX6_cdc13Δ::natMX6_cig1Δ::ura4+_cig2Δ::ura4+_puc1Δ::ura4+_ura4-D18
MS308	cdc13-L-cdc2 as) Δ2Δ13ΔCCP nmt41-drc1-v5	h +	rip41x-drc1-v5 (integrated)_leu1Δ::Pcdc13::cdc13-L-cdc2(as)::cdc13 3'UTR::ura4+_cdc2Δ::kanMX6_cdc13Δ::natMX6_cig1Δ::ura4+_cig2Δ::ura4+_puc1Δ::ura4+_ura4-D18
MS309	cdc13-L-cdc2(as) Δ2Δ13ΔCCP nmt41-drc1([RK]-X-L-X-{0,1}-[FYLIVMP] - AAA)-v5	h +	rip41x-drc1([RK]-X-L-X-{0,1}-[FYLIVMP] - AAA)-v5 (integrated)_leu1Δ::Pcdc13::cdc13-L-cdc2(as)::cdc13 3'UTR::ura4+_cdc2Δ::kanMX6_cdc13Δ::natMX6_cig1Δ::ura4+_cig2Δ::ura4+_puc1Δ::ura4+_ura4-D18
MS310	cdc13-L-cdc2(as) Δ2Δ13ΔCCP nmt41-sld3-v5	h +	rip41x-sld3-v5 (integrated)_leu1Δ::Pcdc13::cdc13-L-cdc2(as)::cdc13 3'UTR::ura4+_cdc2Δ::kanMX6_cdc13Δ::natMX6_cig1Δ::ura4+_cig2Δ::ura4+_puc1Δ::ura4+_ura4-D18
MS311	cdc13-L-cdc2(as) Δ2Δ13ΔCCP nmt41-sld3([RK]-X-L-X-{0,1}-[FYLIVMP] - AAA)-v5	h +	rip41x-sld3([RK]-X-L-X-{0,1}-[FYLIVMP] - AAA)-v5 (integrated)_leu1Δ::Pcdc13::cdc13-L-cdc2(as)::cdc13 3'UTR::ura4+_cdc2Δ::kanMX6_cdc13Δ::natMX6_cig1Δ::ura4+_cig2Δ::ura4+_puc1Δ::ura4+_ura4-D18
MS312	cdc13-L-cdc2(as) Δ2Δ13ΔCCP nmt1-	h +	rip3x- (integrated)_leu1Δ::Pcdc13::cdc13-L-cdc2(as)::cdc13 3'UTR::ura4+_cdc2Δ::kanMX6_cdc13Δ::natMX6_cig1Δ::ura4+_cig2Δ::ura4+_puc1Δ::ura4+_ura4-D18
MS313	cdc13-L-cdc2(as) Δ2Δ13ΔCCP nmt1-drc1-v5	h +	rip3x-drc1-v5 (integrated)_leu1Δ::Pcdc13::cdc13-L-cdc2(as)::cdc13 3'UTR::ura4+_cdc2Δ::kanMX6_cdc13Δ::natMX6_cig1Δ::ura4+_cig2Δ::ura4+_puc1Δ::ura4+_ura4-D18
MS314	cdc13-L-cdc2(as) Δ2Δ13ΔCCP nmt1-sld3-v5	h +	rip3x-sld3-v5 (integrated)_leu1Δ::Pcdc13::cdc13-L-cdc2(as)::cdc13 3'UTR::ura4+_cdc2Δ::kanMX6_cdc13Δ::natMX6_cig1Δ::ura4+_cig2Δ::ura4+_puc1Δ::ura4+_ura4-D18
MS315	cdc13-L-cdc2(as) Δ2Δ13ΔCCP nmt1-sld3([RK]-X-L-X-{0,1}-[FYLIVMP] - AAA)-v5	h +	rip3x-sld3([RK]-X-L-X-{0,1}-[FYLIVMP] - AAA)-v5 (integrated)_leu1Δ::Pcdc13::cdc13-L-cdc2(as)::cdc13 3'UTR::ura4+_cdc2Δ::kanMX6_cdc13Δ::natMX6_cig1Δ::ura4+_cig2Δ::ura4+_puc1Δ::ura4+_ura4-D18
MS316	cdc13-L-cdc2AF(as) Δ2Δ13ΔCCP nmt1-	h +	rip3x- (integrated)_leu1Δ::Pcdc13::cdc13-L-cdc2AF(as)::cdc13 3'UTR::ura4+_cdc2Δ::kanMX6_cdc13Δ::natMX6_cig1Δ::ura4+_cig2Δ::ura4+_puc1Δ::ura4+_ura4-D18
MS317	cdc13-L-cdc2AF(as) Δ2Δ13ΔCCP nmt1-drc1-v5	h +	rip3x-drc1-v5 (integrated)_leu1Δ::Pcdc13::cdc13-L-cdc2AF(as)::cdc13 3'UTR::ura4+_cdc2Δ::kanMX6_cdc13Δ::natMX6_cig1Δ::ura4+_cig2Δ::ura4+_puc1Δ::ura4+_ura4-D18
MS318	cdc13-L-cdc2AF(as) Δ2Δ13ΔCCP nmt1-sld3-v5	h +	rip3x-sld3-v5 (integrated)_leu1Δ::Pcdc13::cdc13-L-cdc2AF(as)::cdc13 3'UTR::ura4+_cdc2Δ::kanMX6_cdc13Δ::natMX6_cig1Δ::ura4+_cig2Δ::ura4+_puc1Δ::ura4+_ura4-D18
MS319	cdc13-L-cdc2AF(as) Δ2Δ13ΔCCP nmt1-sld3([RK]-X-L-X-{0,1}-[FYLIVMP] - AAA)-v5	h +	rip3x-sld3([RK]-X-L-X-{0,1}-[FYLIVMP] - AAA)-v5 (integrated)_leu1Δ::Pcdc13::cdc13-L-cdc2AF(as)::cdc13 3'UTR::ura4+_cdc2Δ::kanMX6_cdc13Δ::natMX6_cig1Δ::ura4+_cig2Δ::ura4+_puc1Δ::ura4+_ura4-D18
