# Supplementary material for: CDK Substrate Phosphorylation and Ordering the Cell Cycle
Source: Cell. 2016 Dec 15;167(7):1750–1761.e16. doi: 10.1016/j.cell.2016.11.034 (PMC5161751; doi:10.1016/j.cell.2016.11.034)
Supplement: Table S4. SILAC Experiments and Experiment Codes, Related to STAR Methods — List of all protein samples processed (n=146) for phosphoproteomics and/or proteomics analysis. Raw data file names for each protein sample are listed. Sample ID and experiment codes used to name the MaxQuant output files are listed. Green rows separate phosphoproteomic samples whose raw data files were independently searched in MaxQuant. [file mmc4.xlsx]

## Sheet: Table S4
All protein samples processed (n=146) for phosphoproteomics and/or proteomics analysis
					Experiement code		MaxQuant output sample name		Raw data sample name
Experiment	Sample	Experiemental design	Experimental sample = H (heavy) or L (light)	Strain	Phosphoproteome (Phospho (STY)Sites.txt)	Proteome (ProteinGroup.txt)	Phosphoproteome (Phospho (STY)Sites.txt)	Proteome (ProteinGroup.txt)	Phosphoproteome	Proteome
					CCC5977_CCC5978	CCC6608
CDK inactivation in mitosis	M_000 min	Figure S1A	H	MS230	CCC5978	CCC6608	M00	M_000mins	CCC5978A21RW19_MS_A1.raw	CCC6608A4RW14_MS_E5.raw
										CCC6608A4RW15_MS_F5.raw
										CCC6608A4RW16_MS_G5.raw
										CCC6608A4RW17_MS_H5.raw
									CCC5978A21RW20_MS_A1.raw	CCC6608A4RW18_MS_A6.raw
										CCC6608A4RW19_MS_B6.raw
										CCC6608A4RW20_MS_C6.raw
										CCC6608A4RW21_MS_D6.raw
									CCC5978A21RW21_MS_A1R.raw	CCC6608A4RW22_MS_E6.raw
										CCC6608A4RW23_MS_F6.raw
										CCC6608A4RW24_MS_G6.raw
										CCC6608A4RW25_MS_H6.raw
CDK inactivation in mitosis	M_001 min	Figure S1A	H	MS230	CCC5978	N/A	M01		CCC5978A22RW10_MS_B1.raw
									CCC5978A22RW11_MS_B1.raw
									CCC5978A22RW12_MS_B1.raw
CDK inactivation in mitosis	M_003 min	Figure S1A	H	MS230	CCC5978	N/A	M03		CCC5978A23RW10_MS_C1.raw
									CCC5978A23RW11_MS_C1.raw
									CCC5978A23RW12_MS_C1.raw
CDK inactivation in mitosis	M_006 min	Figure S1A	H	MS230	CCC5978	N/A	M06		CCC5978A24RW10_MS_D1.raw
									CCC5978A24RW11_MS_D1.raw
									CCC5978A24RW12_MS_D1.raw
CDK inactivation in mitosis	M_009 min	Figure S1A	H	MS230	CCC5978	N/A	M09		CCC5978A25RW10_MS_E1.raw
									CCC5978A25RW11_MS_E1.raw
									CCC5978A25RW12_MS_E1.raw
CDK inactivation in mitosis	M_012 min	Figure S1A	H	MS230	CCC5978	CCC6608	M12	M_012mins	CCC5978A26RW10_MS_F1.raw	CCC6608A5RW16_MS_A1.raw
										CCC6608A5RW17_MS_B1.raw
										CCC6608A5RW18_MS_C1.raw
										CCC6608A5RW19_MS_D1.raw
									CCC5978A26RW11_MS_F1.raw	CCC6608A5RW20_MS_E1.raw
										CCC6608A5RW21_MS_F1.raw
										CCC6608A5RW22_MS_G1.raw
										CCC6608A5RW23_MS_H1.raw
									CCC5978A26RW12_MS_F1.raw	CCC6608A5RW24_MS_A2.raw
										CCC6608A5RW25_MS_B2.raw
										CCC6608A5RW26_MS_C2.raw
										CCC6608A5RW24_MS_D2.raw
CDK inactivation in mitosis	M_024 min	Figure S1A	H	MS230	CCC5978	CCC6608	M24	M_024mins	CCC5978A27RW10_MS_G1.raw	CCC6608A6RW16_MS_E2.raw
										CCC6608A6RW17_MS_F2.raw
										CCC6608A6RW18_MS_G2.raw
										CCC6608A6RW19_MS_H2.raw
									CCC5978A27RW11_MS_G1.raw	CCC6608A6RW20_MS_A3.raw
										CCC6608A6RW21_MS_B3.raw
										CCC6608A6RW22_MS_C3.raw
										CCC6608A6RW23_MS_D3.raw
									CCC5978A27RW12_MS_G1.raw	CCC6608A6RW24_MS_E3.raw
										CCC6608A6RW25_MS_F3.raw
										CCC6608A6RW26_MS_G3.raw
										CCC6608A6RW27_MS_H3.raw
CDK inactivation in S-phase	S_000 min	Figure S1A	H	MS230	CCC5977	CCC6608	S00	S_000mins	CCC5977A8RW11_MS_A1.raw	CCC6608A1RW14_MS_A1.raw
										CCC6608A1RW15_MS_B1.raw
										CCC6608A1RW16_MS_C1.raw
										CCC6608A1RW17_MS_D1.raw
									CCC5977A8RW12_MS_A1.raw	CCC6608A1RW18_MS_E1.raw
										CCC6608A1RW19_MS_F1.raw
										CCC6608A1RW20_MS_G1.raw
										CCC6608A1RW21_MS_H1.raw
									CCC5977A8RW13_MS_A1.raw	CCC6608A1RW22_MS_A2.raw
										CCC6608A1RW23_MS_B2.raw
										CCC6608A1RW24_MS_C2.raw
										CCC6608A1RW25_MS_D2.raw
CDK inactivation in S-phase	S_001 min	Figure S1A	H	MS230	CCC5977	N/A	S01		CCC5977A9RW11_MS_B1.raw
									CCC5977A9RW12_MS_B1.raw
									CCC5977A9RW13_MS_B1.raw
CDK inactivation in S-phase	S_003 min	Figure S1A	H	MS230	CCC5977	N/A	S03		CCC5977A10RW11_MS_C1.raw
									CCC5977A10RW12_MS_C1.raw
									CCC5977A10RW13_MS_C1.raw
CDK inactivation in S-phase	S_006 min	Figure S1A	H	MS230	CCC5977	N/A	S06		CCC5977A11RW11_MS_D1.raw
									CCC5977A11RW12_MS_D1.raw
									CCC5977A11RW13_MS_D1.raw
CDK inactivation in S-phase	S_009 min	Figure S1A	H	MS230	CCC5977	N/A	S09		CCC5977A12RW18_MS_E1.raw
									CCC5977A12RW19_MS_E1.raw
									CCC5977A12RW20_MS_E1.raw
CDK inactivation in S-phase	S_012 min	Figure S1A	H	MS230	CCC5977	CCC6608	S12	S_012mins	CCC5977A13RW11_MS_F1.raw	CCC6608A2RW14_MS_E2.raw
										CCC6608A2RW15_MS_F2.raw
										CCC6608A2RW16_MS_G2.raw
										CCC6608A2RW17_MS_H2.raw
									CCC5977A13RW12_MS_F1.raw	CCC6608A2RW18_MS_A3.raw
										CCC6608A2RW19_MS_B3.raw
										CCC6608A2RW20_MS_C3.raw
										CCC6608A2RW21_MS_D3.raw
									CCC5977A13RW13_MS_F1.raw	CCC6608A2RW22_MS_E3.raw
										CCC6608A2RW23_MS_F3.raw
										CCC6608A2RW24_MS_G3.raw
										CCC6608A2RW25_MS_H3.raw
CDK inactivation in S-phase	S_024 min	Figure S1A	H	MS230	CCC5977	CCC6608	S24	S_024mins	CCC5977A14RW11_MS_G1.raw	CCC6608A3RW14_MS_A4.raw
										CCC6608A3RW15_MS_B4.raw
										CCC6608A3RW16_MS_C4.raw
										CCC6608A3RW17_MS_D4.raw
									CCC5977A14RW12_MS_G1.raw	CCC6608A3RW18_MS_E4.raw
										CCC6608A3RW19_MS_F4.raw
										CCC6608A3RW20_MS_G4.raw
										CCC6608A3RW21_MS_H4.raw
									CCC5977A14RW13_MS_G1.raw	CCC6608A3RW22_MS_A5.raw
										CCC6608A3RW23_MS_B5.raw
										CCC6608A3RW24_MS_C5.raw
										CCC6608A3RW25_MS_D5.raw
					CCC5865
CDK inactivation in mitosis [repeat]	M_0mins [repeat]	Figure S1A	H	MS122	CCC5865	N/A	T0		CCC5865A1RW8_MS_A1.raw
									CCC5865A1RW9_MS_A1.raw
									CCC5865A1RW10_MS_A1.raw
CDK inactivation in mitosis [repeat]	M_0.75 min [repeat]	Figure S1A	H	MS122	CCC5865	N/A	T1		CCC5865A2RW8_MS_A2.raw
									CCC5865A2RW9_MS_A2.raw
									CCC5865A2RW10_MS_A2.raw
CDK inactivation in mitosis [repeat]	M_1.5 min [repeat]	Figure S1A	H	MS122	CCC5865	N/A	T2		CCC5865A3RW8_MS_A3.raw
									CCC5865A3RW9_MS_A3.raw
									CCC5865A3RW10_MS_A3.raw
CDK inactivation in mitosis [repeat]	M_3 min [repeat]	Figure S1A	H	MS122	CCC5865	N/A	T3		CCC5865A4RW8_MS_A4.raw
									CCC5865A4RW9_MS_A4.raw
									CCC5865A4RW10_MS_A4.raw
CDK inactivation in mitosis [repeat]	M_6 min [repeat]	Figure S1A	H	MS122	CCC5865	N/A	T4		CCC5865A5RW8_MS_A5.raw
									CCC5865A5RW9_MS_A5.raw
									CCC5865A5RW10_MS_A5.raw
CDK inactivation in mitosis [repeat]	M_12 min [repeat]	Figure S1A	H	MS122	CCC5865	N/A	T5		CCC5865A6RW8_MS_A6.raw
									CCC5865A6RW9_MS_A6.raw
									CCC5865A6RW10_MS_A6.raw
					CCC6254_CCC6758_CCC6061	CCC6442
Synchronised culture	SC_000 min	Figure S2A	L	MS230	CCC6254	CCC6442	SC_000mins	SC_000mins	CCC6254A1RW10_MS_A1.raw	CCC6442A7RW14_MS_A1.raw
										CCC6442A7RW15_MS_B1.raw
										CCC6442A7RW16_MS_C1.raw
										CCC6442A7RW17_MS_D1.raw
									CCC6254A1RW11_MS_A1.raw	CCC6442A7RW18_MS_E1.raw
										CCC6442A7RW19_MS_F1.raw
										CCC6442A7RW20_MS_G1.raw
										CCC6442A7RW21_MS_H1.raw
									CCC6254A1RW12_MS_A1.raw	CCC6442A7RW22_MS_A2.raw
										CCC6442A7RW23_MS_B2.raw
										CCC6442A7RW24_MS_C2.raw
										CCC6442A7RW25_MS_D2.raw
Synchronised culture	SC_008 min	Figure S2A	L	MS230	CCC6254	CCC6442	SC_008mins	SC_008mins	CCC6254A2RW10_MS_B1.raw	CCC6442A8RW14_MS_E2.raw
										CCC6442A8RW15_MS_F2.raw
										CCC6442A8RW16_MS_G2.raw
										CCC6442A8RW17_MS_H2.raw
									CCC6254A2RW11_MS_B1.raw	CCC6442A8RW18_MS_A3.raw
										CCC6442A8RW19_MS_B3.raw
										CCC6442A8RW20_MS_C3.raw
										CCC6442A8RW21_MS_D3.raw
									CCC6254A2RW12_MS_B1.raw	CCC6442A8RW22_MS_E3.raw
										CCC6442A8RW23_MS_F3.raw
										CCC6442A8RW24_MS_G3.raw
										CCC6442A8RW25_MS_H3.raw
Synchronised culture	SC_012 min	Figure S2A	L	MS230	CCC6254	CCC6442	SC_012mins	SC_012mins	CCC6254A3RW10_MS_C1.raw	CCC6442A13RW2_MS_A1.raw
										CCC6442A13RW3_MS_A1.raw
										CCC6442A13RW4_MS_A1.raw
										CCC6442A13RW5_MS_A1.raw
									CCC6254A3RW11_MS_C1.raw	CCC6442A13RW6_MS_A1.raw
										CCC6442A13RW7_MS_A1.raw
										CCC6442A13RW8_MS_A1.raw
										CCC6442A13RW9_MS_A1.raw
									CCC6254A3RW12_MS_C1.raw	CCC6442A13RW10_MS_A1.raw
										CCC6442A13RW11_MS_A1.raw
										CCC6442A13RW12_MS_A1.raw
										CCC6442A13RW13_MS_A1.raw
Synchronised culture	SC_016 min	Figure S2A	L	MS230	CCC6254	N/A	SC_016mins		CCC6254A4RW10_MS_D1.raw
									CCC6254A4RW11_MS_D1.raw
									CCC6254A4RW12_MS_D1.raw
Synchronised culture	SC_020 min	Figure S2A	L	MS230	CCC6254	N/A	SC_020mins		CCC6254A5RW10_MS_E1.raw
									CCC6254A5RW11_MS_E1.raw
									CCC6254A5RW12_MS_E1.raw
Synchronised culture	SC_025 min	Figure S2A	L	MS230	CCC6254	CCC6442	SC_025mins	SC_025mins	CCC6254A6RW10_MS_F1.raw	CCC6442A14RW2_MS_A1.raw
										CCC6442A14RW3_MS_A1.raw
										CCC6442A14RW4_MS_A1.raw
										CCC6442A14RW5_MS_A1.raw
									CCC6254A6RW11_MS_F1.raw	CCC6442A14RW6_MS_A1.raw
										CCC6442A14RW7_MS_A1.raw
										CCC6442A14RW8_MS_A1.raw
										CCC6442A14RW9_MS_A1.raw
									CCC6254A6RW12_MS_F1.raw	CCC6442A14RW10_MS_A1.raw
										CCC6442A14RW11_MS_A1.raw
										CCC6442A14RW12_MS_A1.raw
										CCC6442A14RW13_MS_A1.raw
Synchronised culture	SC_030 min	Figure S2A	L	MS230	CCC6254	CCC6442	SC_030mins	SC_030mins	CCC6254A7RW10_MS_G1.raw	CCC6442A9RW14_MS_A4.raw
										CCC6442A9RW15_MS_B4.raw
										CCC6442A9RW16_MS_C4.raw
										CCC6442A9RW17_MS_D4.raw
									CCC6254A7RW11_MS_G1.raw	CCC6442A9RW18_MS_E4.raw
										CCC6442A9RW19_MS_F4.raw
										CCC6442A9RW20_MS_G4.raw
										CCC6442A9RW21_MS_H4.raw
									CCC6254A7RW12_MS_G1.raw	CCC6442A9RW22_MS_A5.raw
										CCC6442A9RW23_MS_B5.raw
										CCC6442A9RW24_MS_C5.raw
										CCC6442A9RW25_MS_D5.raw
Synchronised culture	SC_035 min	Figure S2A	L	MS230	CCC6254	N/A	SC_035mins		CCC6254A8RW10_MS_H1.raw
									CCC6254A8RW11_MS_H1.raw
									CCC6254A8RW12_MS_H1.raw
Synchronised culture	SC_040 min	Figure S2A	L	MS230	CCC6254	CCC6442	SC_040mins	SC_040mins	CCC6254A9RW10_MS_A2.raw	CCC6442A15RW2_MS_A1.raw
										CCC6442A15RW3_MS_A1.raw
										CCC6442A15RW4_MS_A1.raw
										CCC6442A15RW5_MS_A1.raw
									CCC6254A9RW11_MS_A2.raw	CCC6442A15RW6_MS_A1.raw
										CCC6442A15RW7_MS_A1.raw
										CCC6442A15RW8_MS_A1.raw
										CCC6442A15RW9_MS_A1.raw
									CCC6254A9RW12_MS_A2.raw	CCC6442A15RW10_MS_A1.raw
										CCC6442A15RW11_MS_A1.raw
										CCC6442A15RW12_MS_A1.raw
										CCC6442A15RW13_MS_A1.raw
Synchronised culture	SC_045 min	Figure S2A	L	MS230	CCC6254	N/A	SC_045mins		CCC6254A10RW10_MS_B2.raw
									CCC6254A10RW11_MS_B2.raw
									CCC6254A10RW12_MS_B2.raw
Synchronised culture	SC_050 min	Figure S2A	L	MS230	CCC6254	N/A	SC_050mins		CCC6254A11RW10_MS_C2.raw
									CCC6254A11RW12_MS_C2.raw
									CCC6254A11RW13_MS_C2.raw
Synchronised culture	SC_055 min	Figure S2A	L	MS230	CCC6254	N/A	SC_055mins		CCC6254A12RW10_MS_D2.raw
									CCC6254A12RW11_MS_D2.raw
									CCC6254A12RW12_MS_D2.raw
Synchronised culture	SC_060 min	Figure S2A	L	MS230	CCC6254	CCC6442	SC_060mins	SC_060mins	CCC6254A13RW10_MS_E2.raw	CCC6442A16RW2_MS_A1.raw
										CCC6442A16RW3_MS_A1.raw
										CCC6442A16RW4_MS_A1.raw
										CCC6442A16RW5_MS_A1.raw
									CCC6254A13RW11_MS_E2.raw	CCC6442A16RW6_MS_A1.raw
										CCC6442A16RW7_MS_A1.raw
										CCC6442A16RW8_MS_A1.raw
										CCC6442A16RW9_MS_A1.raw
									CCC6254A13RW12_MS_E2.raw	CCC6442A16RW10_MS_A1.raw
										CCC6442A16RW11_MS_A1.raw
										CCC6442A16RW12_MS_A1.raw
										CCC6442A16RW13_MS_A1.raw
Synchronised culture	SC_070 min	Figure S2A	L	MS230	CCC6254	N/A	SC_070mins		CCC6254A14RW10_MS_F2.raw
									CCC6254A14RW11_MS_F2.raw
									CCC6254A14RW12_MS_F2.raw
Synchronised culture	SC_080 min	Figure S2A	L	MS230	CCC6254	N/A	SC_080mins		CCC6254A15RW10_MS_G2.raw
									CCC6254A15RW11_MS_G2.raw
									CCC6254A15RW12_MS_G2.raw
Synchronised culture	SC_090 min	Figure S2A	L	MS230	CCC6254	CCC6442	SC_090mins	SC_090mins	CCC6254A16RW10_MS_H2.raw	CCC6442A17RW2_MS_A1.raw
										CCC6442A17RW3_MS_A1.raw
										CCC6442A17RW4_MS_A1.raw
										CCC6442A17RW5_MS_A1.raw
									CCC6254A16RW11_MS_H2.raw	CCC6442A17RW6_MS_A1.raw
										CCC6442A17RW7_MS_A1.raw
										CCC6442A17RW8_MS_A1.raw
										CCC6442A17RW9_MS_A1.raw
									CCC6254A16RW12_MS_H2.raw	CCC6442A17RW10_MS_A1.raw
										CCC6442A17RW11_MS_A1.raw
										CCC6442A17RW12_MS_A1.raw
										CCC6442A17RW13_MS_A1.raw
Synchronised culture	SC_100 min	Figure S2A	L	MS230	CCC6254	CCC6442	SC_100mins	SC_100mins	CCC6254A17RW10_MS_A3.raw	CCC6442A10RW14_MS_E5.raw
										CCC6442A10RW15_MS_F5.raw
										CCC6442A10RW16_MS_G5.raw
										CCC6442A10RW17_MS_H5.raw
									CCC6254A17RW11_MS_A3.raw	CCC6442A10RW18_MS_A6.raw
										CCC6442A10RW19_MS_B6.raw
										CCC6442A10RW20_MS_C6.raw
										CCC6442A10RW21_MS_D6.raw
									CCC6254A17RW12_MS_A3.raw	CCC6442A10RW22_MS_E6.raw
										CCC6442A10RW23_MS_F6.raw
										CCC6442A10RW24_MS_G6.raw
										CCC6442A10RW25_MS_H6.raw
Synchronised culture	SC_110 min	Figure S2A	L	MS230	CCC6254	N/A	SC_110mins		CCC6254A18RW10_MS_B3.raw
									CCC6254A18RW11_MS_B3.raw
									CCC6254A18RW12_MS_B3.raw
Synchronised culture	SC_120 min	Figure S2A	L	MS230	CCC6254	N/A	SC_120mins		CCC6254A19RW10_MS_C3.raw
									CCC6254A19RW11_MS_C3.raw
									CCC6254A19RW12_MS_C3.raw
Synchronised culture	SC_130 min	Figure S2A	L	MS230	CCC6254	CCC6442	SC_130mins	SC_130mins	CCC6254A20RW10_MS_D3.raw	CCC6442A11RW14_MS_A7.raw
										CCC6442A11RW15_MS_B7.raw
										CCC6442A11RW16_MS_C7.raw
										CCC6442A11RW17_MS_D7.raw
									CCC6254A20RW11_MS_D3.raw	CCC6442A11RW18_MS_E7.raw
										CCC6442A11RW19_MS_F7.raw
										CCC6442A11RW20_MS_G7.raw
										CCC6442A11RW21_MS_H7.raw
									CCC6254A20RW12_MS_D3.raw	CCC6442A11RW22_MS_A8.raw
										CCC6442A11RW22_MS_B8.raw
										CCC6442A11RW22_MS_C8.raw
										CCC6442A11RW22_MS_D8.raw
Reordered cycle a&b	A_G2	Figure S4A	L	MS108	CCC6061	N/A	A_G2		CCC6061A1RW8_MS_A1.raw
									CCC6061A1RW9_MS_A1.raw
									CCC6061A1RW10_MS_A1.raw
Reordered cycle a&b	A _-060 min	Figure S4A	L	MS108	CCC6061	N/A	A _-060mins		CCC6061A2RW8_MS_A2.raw
									CCC6061A2RW9_MS_A2.raw
									CCC6061A2RW10_MS_A2.raw
Reordered cycle a&b	A_000 min	Figure S4A	L	MS108	CCC6061	N/A	A_000mins		CCC6061A3RW8_MS_A3.raw
									CCC6061A3RW9_MS_A3.raw
									CCC6061A3RW10_MS_A3.raw
Reordered cycle a&b	A_010 min (DMSO)	Figure S4A	L	MS108	CCC6061	N/A	A_010mins (DMSO)		CCC6061A4RW8_MS_A4.raw
									CCC6061A4RW9_MS_A4.raw
									CCC6061A4RW10_MS_A4.raw
Reordered cycle a&b	A_015 min (DMSO)	Figure S4A	L	MS108	CCC6061	N/A	A_015mins (DMSO)		CCC6061A5RW8_MS_A5.raw
									CCC6061A5RW9_MS_A5.raw
									CCC6061A5RW10_MS_A5.raw
Reordered cycle a&b	A_010 min (1uM)	Figure S4A	L	MS108	CCC6061	N/A	A_010mins (1uM)		CCC6061A6RW8_MS_A6.raw
									CCC6061A6RW9_MS_A6.raw
									CCC6061A6RW10_MS_A6.raw
Reordered cycle a&b	A_015 min (1uM)	Figure S4A	L	MS108	CCC6061	N/A	A_015mins (1uM)		CCC6061A7RW8_MS_A7.raw
									CCC6061A7RW9_MS_A7.raw
									CCC6061A7RW10_MS_A7.raw
Reordered cycle c&d	B_G2	Figure S4A	L	MS230	CCC6061	N/A	B_G2		CCC6061A8RW8_MS_B1.raw
									CCC6061A8RW9_MS_B1.raw
									CCC6061A8RW10_MS_B1.raw
Reordered cycle c&d	B_-060 min	Figure S4A	L	MS230	CCC6061	N/A	B_-060mins		CCC6061A9RW8_MS_B2.raw
									CCC6061A9RW9_MS_B2.raw
									CCC6061A9RW10_MS_B2.raw
Reordered cycle c&d	B_000 min	Figure S4A	L	MS230	CCC6061	N/A	B_000mins		CCC6061A10RW8_MS_B3.raw
									CCC6061A10RW9_MS_B3.raw
									CCC6061A10RW10_MS_B3.raw
Reordered cycle c&d	B_010 min (DMSO)	Figure S4A	L	MS230	CCC6061	N/A	B_010mins (DMSO)		CCC6061A11RW8_MS_B4.raw
									CCC6061A11RW9_MS_B4.raw
									CCC6061A11RW10_MS_B4.raw
Reordered cycle c&d	B_015 min (DMSO)	Figure S4A	L	MS230	CCC6061	N/A	B_015mins (DMSO)		CCC6061A12RW8_MS_B5.raw
									CCC6061A12RW9_MS_B5.raw
									CCC6061A12RW10_MS_B5.raw
Reordered cycle c&d	B_010 min (1uM)	Figure S4A	L	MS230	CCC6061	N/A	B_010mins (1uM)		CCC6061A13RW8_MS_B6.raw
									CCC6061A13RW9_MS_B6.raw
									CCC6061A13RW10_MS_B6.raw
Reordered cycle c&d	B_015 min (1uM)	Figure S4A	L	MS230	CCC6061	N/A	B_015mins (1uM)		CCC6061A14RW8_MS_B7.raw
									CCC6061A14RW9_MS_B7.raw
									CCC6061A14RW10_MS_B7.raw
Reordered cycle e&f	C_G2	Figure S4A	L	MS230	CCC6758	N/A	C_G2		CCC6758A1RW8_MS_A1.raw
									CCC6758A1RW9_MS_A1.raw
									CCC6758A1RW10_MS_A1.raw
Reordered cycle e&f	C_-120 min	Figure S4A	L	MS230	CCC6758	N/A	C_-120mins		CCC6758A2RW8_MS_B1.raw
									CCC6758A2RW9_MS_B1.raw
									CCC6758A2RW10_MS_B1.raw
Reordered cycle e&f	C_000 min	Figure S4A	L	MS230	CCC6758	N/A	C_000mins		CCC6758A3RW8_MS_C1.raw
									CCC6758A3RW9_MS_C1.raw
									CCC6758A3RW10_MS_C1.raw
Reordered cycle e&f	C_010 min (DMSO)	Figure S4A	L	MS230	CCC6758	N/A	C_010mins (DMSO)		CCC6758A4RW8_MS_D1.raw
									CCC6758A4RW9_MS_D1.raw
									CCC6758A4RW10_MS_D1.raw
Reordered cycle e&f	C_015 min (DMSO)	Figure S4A	L	MS230	CCC6758	N/A	C_015mins (DMSO)		CCC6758A5RW8_MS_E1.raw
									CCC6758A5RW9_MS_E1.raw
									CCC6758A5RW10_MS_E1.raw
Reordered cycle e&f	C_010 min (1uM)	Figure S4A	L	MS230	CCC6758	N/A	C_010mins (1uM)		CCC6758A6RW8_MS_F1.raw
									CCC6758A6RW9_MS_F1.raw
									CCC6758A6RW10_MS_F1.raw
Reordered cycle e&f	C_015 min (1uM)	Figure S4A	L	MS230	CCC6758	N/A	C_015mins (1uM)		CCC6758A7RW8_MS_G1.raw
									CCC6758A7RW9_MS_G1.raw
									CCC6758A7RW10_MS_G1.raw
					CCC7115
CDK inactivation and restoration in mitosis	M_0 min	Figure S3A	L	MS213	CCC7115	N/A	M_0 min		CCC7115A1RW7_MS_A1.raw
									CCC7115A1RW8_MS_A1.raw
									CCC7115A1RW9_MS_A1.raw
CDK inactivation and restoration in mitosis	M_0.5 min	Figure S3A	L	MS213	CCC7115	N/A	M_0.5 min		CCC7115A3RW7_MS_C1.raw
									CCC7115A3RW8_MS_C1.raw
									CCC7115A3RW9_MS_C1.raw
CDK inactivation and restoration in mitosis	M_1 min	Figure S3A	L	MS213	CCC7115	N/A	M_1 min		CCC7115A4RW7_MS_D1.raw
									CCC7115A4RW8_MS_D1.raw
									CCC7115A4RW9_MS_D1.raw
CDK inactivation and restoration in mitosis	M_2 min	Figure S3A	L	MS213	CCC7115	N/A	M_2 min		CCC7115A5RW7_MS_E1.raw
									CCC7115A5RW8_MS_E1.raw
									CCC7115A5RW9_MS_E1.raw
CDK inactivation and restoration in mitosis	M_10 min	Figure S3A	L	MS213	CCC7115	N/A	M_10 min		CCC7115A6RW7_MS_F1.raw
									CCC7115A6RW8_MS_F1.raw
									CCC7115A6RW9_MS_F1.raw
CDK inactivation and restoration in G1	G1_0 min	Figure S3A	L	MS213	CCC7115	N/A	G1_0 min		CCC7115A7RW7_MS_G1.raw
									CCC7115A7RW8_MS_G1.raw
									CCC7115A7RW9_MS_G1.raw
CDK inactivation and restoration in G1	G1_0.5 min	Figure S3A	L	MS213	CCC7115	N/A	G1_0.5 min		CCC7115A9RW7_MS_A2.raw
									CCC7115A9RW8_MS_A2.raw
									CCC7115A9RW9_MS_A2.raw
CDK inactivation and restoration in G1	G1_1 min	Figure S3A	L	MS213	CCC7115	N/A	G1_1 min		CCC7115A10RW7_MS_B2.raw
									CCC7115A10RW8_MS_B2.raw
									CCC7115A10RW9_MS_B2.raw
CDK inactivation and restoration in G1	G1_2 min	Figure S3A	L	MS213	CCC7115	N/A	G1_2 min		CCC7115A11RW7_MS_C2.raw
									CCC7115A11RW8_MS_C2.raw
									CCC7115A11RW9_MS_C2.raw
CDK inactivation and restoration in G1	G1_10 min	Figure S3A	L	MS213	CCC7115	N/A	G1_10 min		CCC7115A12RW7_MS_D2.raw
									CCC7115A12RW8_MS_D2.raw
									CCC7115A12RW9_MS_D2.raw
CDK inactivation and restoration in S-phase	S_0 min	Figure S3A	L	MS213	CCC7115	N/A	S_0 min		CCC7115A13RW7_MS_E2.raw
									CCC7115A13RW8_MS_E2.raw
									CCC7115A13RW9_MS_E2.raw
CDK inactivation and restoration in S-phase	S_0.5 min	Figure S3A	L	MS213	CCC7115	N/A	S_0.5 min		CCC7115A15RW7_MS_G2.raw
									CCC7115A15RW8_MS_G2.raw
									CCC7115A15RW9_MS_G2.raw
CDK inactivation and restoration in S-phase	S_1 min	Figure S3A	L	MS213	CCC7115	N/A	S_1 min		CCC7115A16RW7_MS_H2.raw
									CCC7115A16RW8_MS_H2.raw
									CCC7115A16RW9_MS_H2.raw
CDK inactivation and restoration in S-phase	S_2 min	Figure S3A	L	MS213	CCC7115	N/A	S_2 min		CCC7115A17RW7_MS_A3.raw
									CCC7115A17RW8_MS_A3.raw
									CCC7115A17RW9_MS_A3.raw
CDK inactivation and restoration in S-phase	S_10 min	Figure S3A	L	MS213	CCC7115	N/A	S_10 min		CCC7115A18RW7_MS_B3.raw
									CCC7115A18RW8_MS_B3.raw
									CCC7115A18RW9_MS_B3.raw
CDK inactivation and restoration in G2	G2_0 min	Figure S3A	L	MS213	CCC7115	N/A	G2_0 min		CCC7115A19RW7_MS_C3.raw
									CCC7115A19RW8_MS_C3.raw
									CCC7115A19RW9_MS_C3.raw
CDK inactivation and restoration in G2	G2_0.5 min	Figure S3A	L	MS213	CCC7115	N/A	G2_0.5 min		CCC7115A21RW7_MS_E3.raw
									CCC7115A21RW8_MS_E3.raw
									CCC7115A21RW9_MS_E3.raw
CDK inactivation and restoration in G2	G2_1 min	Figure S3A	L	MS213	CCC7115	N/A	G2_1 min		CCC7115A22RW7_MS_F3.raw
									CCC7115A22RW8_MS_F3.raw
									CCC7115A22RW9_MS_F3.raw
CDK inactivation and restoration in G2	G2_2 min	Figure S3A	L	MS213	CCC7115	N/A	G2_2 min		CCC7115A23RW7_MS_G3.raw
									CCC7115A23RW8_MS_G3.raw
									CCC7115A23RW9_MS_G3.raw
CDK inactivation and restoration in G2	G2_10 min	Figure S3A	L	MS213	CCC7115	N/A	G2_10 min		CCC7115A24RW7_MS_H3.raw
									CCC7115A24RW8_MS_H3.raw
									CCC7115A24RW9_MS_H3.raw
					CCC6870
Titration of CDK inhibitor (1-NmPP1)	AF_00000nM	Figure S3E	L	MS86	CCC6870	N/A	AF_00000nM		CCC6870A3RW8_MS_C1.raw
									CCC6870A3RW9_MS_C1.raw
									CCC6870A3RW10_MS_C1.raw
Titration of CDK inhibitor (1-NmPP1)	AF_00005nM	Figure S3E	L	MS86	CCC6870	N/A	AF_00005nM		CCC6870A4RW8_MS_D1.raw
									CCC6870A4RW9_MS_D1.raw
									CCC6870A4RW10_MS_D1.raw
Titration of CDK inhibitor (1-NmPP1)	AF_00015nM	Figure S3E	L	MS86	CCC6870	N/A	AF_00015nM		CCC6870A5RW8_MS_E1.raw
									CCC6870A5RW9_MS_E1.raw
									CCC6870A5RW10_MS_E1.raw
Titration of CDK inhibitor (1-NmPP1)	AF_00050nM	Figure S3E	L	MS86	CCC6870	N/A	AF_00050nM		CCC6870A6RW8_MS_F1.raw
									CCC6870A6RW9_MS_F1.raw
									CCC6870A6RW10_MS_F1.raw
Titration of CDK inhibitor (1-NmPP1)	AF_00150nM	Figure S3E	L	MS86	CCC6870	N/A	AF_00150nM		CCC6870A7RW8_MS_G1.raw
									CCC6870A7RW9_MS_G1.raw
									CCC6870A7RW10_MS_G1.raw
Titration of CDK inhibitor (1-NmPP1)	AF_00300nM	Figure S3E	L	MS86	CCC6870	N/A	AF_00300nM		CCC6870A8RW8_MS_H1.raw
									CCC6870A8RW9_MS_H1.raw
									CCC6870A8RW10_MS_H1.raw
Titration of CDK inhibitor (1-NmPP1)	AF_01000nM	Figure S3E	L	MS86	CCC6870	N/A	AF_01000nM		CCC6870A9RW8_MS_A2.raw
									CCC6870A9RW9_MS_A2.raw
									CCC6870A9RW10_MS_A2.raw
Titration of CDK inhibitor (1-NmPP1)	AF_02500nM	Figure S3E	L	MS86	CCC6870	N/A	AF_02500nM		CCC6870A10RW8_MS_B2.raw
									CCC6870A10RW9_MS_B2.raw
									CCC6870A10RW10_MS_B2.raw
Titration of CDK inhibitor (1-NmPP1)	AF_05000nM	Figure S3E	L	MS86	CCC6870	N/A	AF_05000nM		CCC6870A11RW8_MS_C2.raw
									CCC6870A11RW9_MS_C2.raw
									CCC6870A11RW10_MS_C2.raw
Titration of CDK inhibitor (1-NmPP1)	AF_07500nM	Figure S3E	L	MS86	CCC6870	N/A	AF_07500nM		CCC6870A12RW8_MS_D2.raw
									CCC6870A12RW9_MS_D2.raw
									CCC6870A12RW10_MS_D2.raw
Titration of CDK inhibitor (1-NmPP1)	AF_10000nM	Figure S3E	L	MS86	CCC6870	N/A	AF_10000nM		CCC6870A13RW8_MS_E2.raw
									CCC6870A13RW9_MS_E2.raw
									CCC6870A13RW10_MS_E2.raw
Titration of CDK inhibitor (1-NmPP1)	AF_20000nM	Figure S3E	L	MS86	CCC6870	N/A	AF_20000nM		CCC6870A14RW8_MS_F2.raw
									CCC6870A14RW9_MS_F2.raw
									CCC6870A14RW10_MS_F2.raw
Titration of CDK inhibitor (1-NmPP1)	wt_00000nM	Figure S3E	L	MS87	CCC6870	N/A	RAD3D_00000nM		CCC6870A1RW8_MS_A1.raw
									CCC6870A1RW9_MS_A1.raw
									CCC6870A1RW10_MS_A1.raw
Titration of CDK inhibitor (1-NmPP1)	wt_20000nM	Figure S3E	L	MS87	CCC6870	N/A	RAD3D_20000nM		CCC6870A2RW8_MS_B1.raw
									CCC6870A2RW9_MS_B1.raw
									CCC6870A2RW10_MS_B1.raw
					CCC7380
Titration of CDK inhibitor (1-NmPP1) [repeat]	AF_00000nM	Figure S3E	L	MS86	CCC7380	N/A	AF1		CCC7380A1RW7_MS_A1.raw
									CCC7380A1RW8_MS_A1.raw
									CCC7380A1RW9_MS_A1.raw
Titration of CDK inhibitor (1-NmPP1) [repeat]	AF_00005nM	Figure S3E	L	MS86	CCC7380	N/A	AF2		CCC7380A2RW7_MS_B1.raw
									CCC7380A2RW8_MS_B1.raw
									CCC7380A2RW9_MS_B1.raw
Titration of CDK inhibitor (1-NmPP1) [repeat]	AF_00015nM	Figure S3E	L	MS86	CCC7380	N/A	AF3		CCC7380A3RW7_MS_C1.raw
									CCC7380A3RW8_MS_C1.raw
									CCC7380A3RW9_MS_C1.raw
Titration of CDK inhibitor (1-NmPP1) [repeat]	AF_00050nM	Figure S3E	L	MS86	CCC7380	N/A	AF4		CCC7380A4RW7_MS_D1.raw
									CCC7380A4RW8_MS_D1.raw
									CCC7380A4RW9_MS_D1.raw
Titration of CDK inhibitor (1-NmPP1) [repeat]	AF_00150nM	Figure S3E	L	MS86	CCC7380	N/A	AF5		CCC7380A5RW7_MS_E1.raw
									CCC7380A5RW8_MS_E1.raw
									CCC7380A5RW9_MS_E1.raw
Titration of CDK inhibitor (1-NmPP1) [repeat]	AF_00300nM	Figure S3E	L	MS86	CCC7380	N/A	AF6		CCC7380A6RW7_MS_F1.raw
									CCC7380A6RW8_MS_F1.raw
									CCC7380A6RW9_MS_F1.raw
Titration of CDK inhibitor (1-NmPP1) [repeat]	AF_01000nM	Figure S3E	L	MS86	CCC7380	N/A	AF7		CCC7380A7RW7_MS_A2.raw
									CCC7380A7RW8_MS_A2.raw
									CCC7380A7RW9_MS_A2.raw
Titration of CDK inhibitor (1-NmPP1) [repeat]	AF_02500nM	Figure S3E	L	MS86	CCC7380	N/A	AF8		CCC7380A8RW7_MS_B2.raw
									CCC7380A8RW8_MS_B2.raw
									CCC7380A8RW9_MS_B2.raw
Titration of CDK inhibitor (1-NmPP1) [repeat]	AF_05000nM	Figure S3E	L	MS86	CCC7380	N/A	AF9		CCC7380A9RW7_MS_C2.raw
									CCC7380A9RW8_MS_C2.raw
									CCC7380A9RW9_MS_C2.raw
Titration of CDK inhibitor (1-NmPP1) [repeat]	AF_07500nM	Figure S3E	L	MS86	CCC7380	N/A	AF10		CCC7380A10RW7_MS_D2.raw
									CCC7380A10RW8_MS_D2.raw
									CCC7380A10RW9_MS_D2.raw
Titration of CDK inhibitor (1-NmPP1) [repeat]	AF_10000nM	Figure S3E	L	MS86	CCC7380	N/A	AF11		CCC7380A11RW7_MS_E2.raw
									CCC7380A11RW8_MS_E2.raw
									CCC7380A11RW9_MS_E2.raw
Titration of CDK inhibitor (1-NmPP1) [repeat]	AF_20000nM	Figure S3E	L	MS86	CCC7380	N/A	AF12		CCC7380A12RW7_MS_F2.raw
									CCC7380A12RW8_MS_F2.raw
									CCC7380A12RW9_MS_F2.raw
					CCC7213
Synchronised culture	wt_30 min	Figure S6A	L	MS278	CCC7213	N/A	A1		CCC7213A1RW7_MS_A1.raw
									CCC7213A1RW8_MS_A1.raw
									CCC7213A1RW9_MS_A1.raw
Synchronised culture	wt_40 min	Figure S6A	L	MS278	CCC7213	N/A	A2		CCC7213A2RW7_MS_B1.raw
									CCC7213A2RW8_MS_B1.raw
									CCC7213A2RW9_MS_B1.raw
Synchronised culture	wt_50 min	Figure S6A	L	MS278	CCC7213	N/A	A3		CCC7213A3RW7_MS_C1.raw
									CCC7213A3RW8_MS_C1.raw
									CCC7213A3RW9_MS_C1.raw
Synchronised culture	wt_55 min	Figure S6A	L	MS278	CCC7213	N/A	A4		CCC7213A4RW7_MS_D1.raw
									CCC7213A4RW8_MS_D1.raw
									CCC7213A4RW9_MS_D1.raw
Synchronised culture	wt_60 min	Figure S6A	L	MS278	CCC7213	N/A	A5		CCC7213A5RW7_MS_E1.raw
									CCC7213A5RW8_MS_E1.raw
									CCC7213A5RW9_MS_E1.raw
Synchronised culture	wt_70 min	Figure S6A	L	MS278	CCC7213	N/A	A6		CCC7213A6RW7_MS_F1.raw
									CCC7213A6RW8_MS_F1.raw
									CCC7213A6RW9_MS_F1.raw
Synchronised culture	wt_85 min	Figure S6A	L	MS278	CCC7213	N/A	A7		CCC7213A7RW7_MS_G1.raw
									CCC7213A7RW8_MS_G1.raw
									CCC7213A7RW9_MS_G1.raw
Synchronised culture	wt_100 min	Figure S6A	L	MS278	CCC7213	N/A	A8		CCC7213A8RW7_MS_H1.raw
									CCC7213A8RW8_MS_H1.raw
									CCC7213A8RW9_MS_H1.raw
Synchronised culture	wt_115 min	Figure S6A	L	MS278	CCC7213	N/A	A9		CCC7213A9RW7_MS_A2.raw
									CCC7213A9RW8_MS_A2.raw
									CCC7213A9RW9_MS_A2.raw
Synchronised culture	wt_130 min	Figure S6A	L	MS278	CCC7213	N/A	A9		CCC7213A9RW7_MS_B2.raw
									CCC7213A9RW8_MS_B2.raw
									CCC7213A9RW9_MS_B2.raw
Synchronised culture	wt_145 min	Figure S6A	L	MS278	CCC7213	N/A	A9		CCC7213A9RW7_MS_C2.raw
									CCC7213A9RW8_MS_C2.raw
									CCC7213A9RW9_MS_C2.raw
Synchronised culture	wt_160 min	Figure S6A	L	MS278	CCC7213	N/A	A12		CCC7213A12RW7_MS_D2.raw
									CCC7213A12RW8_MS_D2.raw
									CCC7213A12RW9_MS_D2.raw
Synchronised culture	∆CCP_30 min	Figure S6A	L	MS278	CCC7213	N/A	B1		CCC7213A13RW7_MS_E2.raw
									CCC7213A13RW8_MS_E2.raw
									CCC7213A13RW9_MS_E2.raw
Synchronised culture	∆CCP_40 min	Figure S6A	L	MS278	CCC7213	N/A	B2		CCC7213A14RW7_MS_F2.raw
									CCC7213A14RW8_MS_F2.raw
									CCC7213A14RW9_MS_F2.raw
Synchronised culture	∆CCP_50 min	Figure S6A	L	MS278	CCC7213	N/A	B3		CCC7213A15RW7_MS_G2.raw
									CCC7213A15RW8_MS_G2.raw
									CCC7213A15RW9_MS_G2.raw
Synchronised culture	∆CCP_55 min	Figure S6A	L	MS278	CCC7213	N/A	B4		CCC7213A16RW7_MS_H2.raw
									CCC7213A16RW8_MS_H2.raw
									CCC7213A16RW9_MS_H2.raw
Synchronised culture	∆CCP_60 min	Figure S6A	L	MS278	CCC7213	N/A	B5		CCC7213A17RW7_MS_A3.raw
									CCC7213A17RW8_MS_A3.raw
									CCC7213A17RW9_MS_A3.raw
Synchronised culture	∆CCP_70 min	Figure S6A	L	MS278	CCC7213	N/A	B6		CCC7213A18RW7_MS_B3.raw
									CCC7213A18RW8_MS_B3.raw
									CCC7213A18RW9_MS_B3.raw
Synchronised culture	∆CCP_85 min	Figure S6A	L	MS278	CCC7213	N/A	B7		CCC7213A19RW7_MS_C3.raw
									CCC7213A19RW8_MS_C3.raw
									CCC7213A19RW9_MS_C3.raw
Synchronised culture	∆CCP_100 min	Figure S6A	L	MS278	CCC7213	N/A	B8		CCC7213A20RW7_MS_D3.raw
									CCC7213A20RW8_MS_D3.raw
									CCC7213A20RW9_MS_D3.raw
Synchronised culture	∆CCP_115 min	Figure S6A	L	MS278	CCC7213	N/A	B9		CCC7213A21RW7_MS_E3.raw
									CCC7213A21RW8_MS_E3.raw
									CCC7213A21RW9_MS_E3.raw
Synchronised culture	∆CCP_130 min	Figure S6A	L	MS278	CCC7213	N/A	B10		CCC7213A22RW7_MS_F3.raw
									CCC7213A22RW8_MS_F3.raw
									CCC7213A22RW9_MS_F3.raw
Synchronised culture	∆CCP_145 min	Figure S6A	L	MS278	CCC7213	N/A	B11		CCC7213A23RW7_MS_G3.raw
									CCC7213A23RW8_MS_G3.raw
									CCC7213A23RW9_MS_G3.raw
Synchronised culture	∆CCP_160 min	Figure S6A	L	MS278	CCC7213	N/A	B12		CCC7213A24RW7_MS_H3.raw
									CCC7213A24RW8_MS_H3.raw
									CCC7213A24RW9_MS_H3.raw
Synchronised culture	∆CCP rum1∆_30 min	Figure S6A	L	MS67	CCC7213	N/A	C1		CCC7213A25RW7_MS_A4.raw
									CCC7213A25RW8_MS_A4.raw
									CCC7213A25RW9_MS_A4.raw
Synchronised culture	∆CCP rum1∆_40 min	Figure S6A	L	MS67	CCC7213	N/A	C2		CCC7213A26RW7_MS_B4.raw
									CCC7213A26RW8_MS_B4.raw
									CCC7213A26RW9_MS_B4.raw
Synchronised culture	∆CCP rum1∆_40 min	Figure S6A	L	MS67	CCC7213	N/A	C3		CCC7213A27RW7_MS_C4.raw
									CCC7213A27RW8_MS_C4.raw
									CCC7213A27RW9_MS_C4.raw
Synchronised culture	∆CCP rum1∆_55 min	Figure S6A	L	MS67	CCC7213	N/A	C4		CCC7213A28RW7_MS_D4.raw
									CCC7213A28RW8_MS_D4.raw
									CCC7213A28RW9_MS_D4.raw
Synchronised culture	∆CCP rum1∆_60 min	Figure S6A	L	MS67	CCC7213	N/A	C5		CCC7213A29RW7_MS_E4.raw
									CCC7213A29RW8_MS_E4.raw
									CCC7213A29RW9_MS_E4.raw
Synchronised culture	∆CCP rum1∆_70 min	Figure S6A	L	MS67	CCC7213	N/A	C6		CCC7213A30RW7_MS_F4.raw
									CCC7213A30RW8_MS_F4.raw
									CCC7213A30RW9_MS_F4.raw
Synchronised culture	∆CCP rum1∆_85 min	Figure S6A	L	MS67	CCC7213	N/A	C7		CCC7213A31RW7_MS_G4.raw
									CCC7213A31RW8_MS_G4.raw
									CCC7213A31RW9_MS_G4.raw
Synchronised culture	∆CCP rum1∆_100 min	Figure S6A	L	MS67	CCC7213	N/A	C8		CCC7213A32RW7_MS_H4.raw
									CCC7213A32RW8_MS_H4.raw
									CCC7213A32RW9_MS_H4.raw
Synchronised culture	∆CCP rum1∆_115 min	Figure S6A	L	MS67	CCC7213	N/A	C9		CCC7213A33RW7_MS_A5.raw
									CCC7213A33RW8_MS_A5.raw
									CCC7213A33RW9_MS_A5.raw
Synchronised culture	∆CCP rum1∆_115 min	Figure S6A	L	MS67	CCC7213	N/A	C10		CCC7213A34RW7_MS_B5.raw
									CCC7213A34RW8_MS_B5.raw
									CCC7213A34RW9_MS_B5.raw
Synchronised culture	∆CCP rum1∆_145 min	Figure S6A	L	MS67	CCC7213	N/A	C11		CCC7213A35RW7_MS_C5.raw
									CCC7213A35RW8_MS_C5.raw
									CCC7213A35RW9_MS_C5.raw
Synchronised culture	∆CCP rum1∆_160 min	Figure S6A	L	MS67	CCC7213	N/A	C12		CCC7213A36RW7_MS_D5.raw
									CCC7213A36RW8_MS_D5.raw
									CCC7213A36RW9_MS_D5.raw
					CCC6773
S-phase HU arrest	wt	Figure S6E	L	MS131	CCC6773	N/A	Mix 4		CCC6773A3RW8_MS_C1.raw
									CCC6773A3RW9_MS_C1.raw
									CCC6773A3RW10_MS_C1.raw
S-phase HU arrest	∆CCP	Figure S6E	L	MS200	CCC6773	N/A	Mix 5		CCC6773A2RW8_MS_B1.raw
									CCC6773A2RW9_MS_B1.raw
									CCC6773A2RW10_MS_B1.raw
S-phase HU arrest	cdc13-L-cdc2 2∆ 13∆ ∆CCP	Figure S6E	L	MS213	CCC6773	N/A	Mix 6		CCC6773A1RW8_MS_A1.raw
									CCC6773A1RW9_MS_A1.raw
									CCC6773A1RW10_MS_A1.raw
