# Supplementary material for: CDK Substrate Phosphorylation and Ordering the Cell Cycle
Source: Cell. 2016 Dec 15;167(7):1750–1761.e16. doi: 10.1016/j.cell.2016.11.034 (PMC5161751; doi:10.1016/j.cell.2016.11.034)
Supplement: Table S5. Overview of SILAC Phosphoproteomics and Proteomics Data and Imputation, Related to STAR Methods — List of SILAC-based each experiment with the total number of phosphosites or proteins quantified per experiment. The number of phosphosites or proteins processed for imputation and the number of values imputed in any given dataset are listed. See Table S4 for details of experimental codes. [file mmc5.xlsx]

## Sheet: Table S5
Phosphoproteomic experiments and information about the number of phosphosites quantified per experiment
Phosphoproteomic experiment code	Number of samples per experiement	Number of phosphosites quantified per experiement	Range of the number of phosphosites quantified per sample	Number of phosphosites quantified in every sample (i.e. overlap)
CCC5865	6	7384	5256 - 5597	3840
CCC5977	7	8601	5391 - 5700	3096
CCC5978	7	8381	5296 - 5649	2907
CCC6061	12	10065	6403 - 6865	3898
CCC6254	6	10095	5263 - 6621	2961
CCC6758	20	7701	5311 - 5557	3562
CCC6773	6	7592	5569 - 5859	3970
CCC6870	14	8453	5289 - 5936	3193
CCC7115	20	10678	5945 - 7064	2957
CCC7213	36	12015	6205 - 7475	2788
CCC7380	12	9025	5393 - 6563	3455
Proteomic experiments and information about the number of sites quantified per experiment
Proteomic experiment code	Number of samples per experiement	Number of proteins quantified per experiement	Range of the number of protein quantified per sample	Number of protein quantified in every sample (i.e. overlap)
CCC6608	6	3341	3178-3231	2996
CCC6442	10	3356	3261-3326	3163
List of MaxQuant output files to which imputation was applied and information regarding the imputation workflow
MaxQuant output file	Number of samples per experiment	Imputation filter	Number of phosphosites or proteins with > 0 valid values	Number of phosphosites or proteins which pass the imputation threshold	Values imputed	Smoothing applied
CCC5977_Phospho (STY)Sites.txt	7	>3	8601	5337	10.23% (3820/37359)
CCC5978_Phospho (STY)Sites.txt	7	>3	8381	5401	11.67% (1731/37807)
CCC6608_ProteinGroups.txt	6	>2	3341	3275	2.69% (529/19650)
CCC6061_CCC6254_CCC6758_Phospho (STY)Sites.txt	41	>20	11674	6020	14.81% (36544/246820)	Y
CCC6442_ProteinGroups.txt	10	> 4	3356	3326	1.35% (314/23282)
CCC7213_Phospho (STY)Sites.txt	36	>17	12152	6180	13.34% (32491/243396)	Y
KEY
Imputation filter: threshold number of valid values required for a site to be included in imputation analysis (and thus all downstream analysis)
values imputed: values added to the dataset by imputation
Experiment codes (e.g. CCC5865) are detailed on Table S4
